# Supplementary material for: Whole-genome resequencing of the native sheep provides insights into the microevolution and identifies genes associated with reproduction traits
Source: BMC Genomics. 2023 Jul 11;24:392. doi: 10.1186/s12864-023-09479-y (PMC10334551; doi:10.1186/s12864-023-09479-y)
Supplement: Supplementary file 1 — Additional file 1. [file 12864_2023_9479_MOESM1_ESM.xlsx]

## Sheet: Supp. Data 1
Supplementary Data 1. Sampling information of 52 Xinjiang local sheep individuals in this study.
Species/Populations	Code	Breed origin	Characteristics	Sample ID	Sampling locations (contributors)
Kazakh sheep	KAS	China	Native,Seasonal estrus,Single lamb	K079	Ili Kazakh Autonomous Prefecture, Xinjiang
				K8538
				K9122
				K9126
				K9132
				K935
Hu sheep	HUS	China	Native, perennial estrus,prolific	H_u23	Shihezi, Xinjiang
				H_u8
				H_u4
				H_u33
				H_u48
				H_u1
				H_u13
				H_u17
				H_u30
				H_u26
				H_u18
				H_u2
				H_u31
				H_u36
				H_u40
				H_u43
				H_u44
				H_u47
				H_u5
				H_u50
Duolang Sheep	DLS	China	Native, perennial estrus,prolific	DL00216033	Kashgar Shehiri, Xinjiang
				DL02503271
				DL02503284
				DL02503389
				DL02505978
				DL02513958
Suffolk Sheep	SUF	England	Improved, mutton, Seasonal estrus,Single lamb	S_Y153	Shihezi, Xinjiang
				S_80063
				S_91002
				S_Y157
				S_6
				S_56
				S_90001
				S_31002
				S_91004
				S_91007
				S_154
				S_31026
				S_31027
				S_60065
				S_60145
				S_61001
				S_61004
				S_71001
				S_Y155
				S_Y160

## Sheet: Supp. Data 2
Supplementary Data 2. Detailed information of the sequencing and alignment statistics for the 52 Xinjiang local sheep individuals.
Species/Populations	Sample ID	Raw Base(bp)	Effective Rate（%）	GC Content (%)	Q20 (%)	Q30 (%)	Average depth	Clean reads	Mapped reads	Mapping rate (%)	Coverage 1X	Coverage 4X	Coverage 10X
Kazakh sheep	K79	6.74632e+10	99.97	44.64	96.56	91.19	20	384862046	382328174	99.34	98.57	97.15	92.91
	K8538	5.83149e+10	99.98	44.45	96.99	92.06	20.96	404466474	402396238	99.49	98.53	97.22	93.89
	K9122	6.19549e+10	99.98	44.69	96.47	90.92	17.23	331050488	328636057	99.27	98.48	96.67	88.75
	K9126	5.30106e+10	99.96	44.48	96.45	91.01	19.92	381224956	378629402	99.32	98.52	97.06	92.32
	K9132	5.62533e+10	99.97	44.34	97	92.13	17.44	339145631	337199575	99.43	98.45	96.52	87.98
	K935	5.999e+10	99.97	44.56	96.92	91.98	19.01	369688931	367160594	99.32	98.51	96.9	90.81
Hu sheep	H_u50	60210839700	99.86	43.94	97.17	92.78	18.38	400838752	397603296	99.19	98.21	97.2	94.15
	H_u31	60198157500	99.82	44	97.55	93.3	17	400592366	397729801	99.29	98.15	97.07	94.28
	H_u5	57255555600	99.77	44	97.06	92.48	17.59	380821682	377024370	99	98.15	96.89	92.93
	H_u40	55535903700	99.79	44.01	96.85	91.84	16.54	369460950	366457617	99.19	98.16	97.01	94.23
	H_u43	67508653200	99.88	44.03	97.19	92.77	20.51	449505270	445832613	99.18	98.23	97.33	93.96
	H_u36	63424340400	99.86	44.06	96.97	92.19	19.23	422253130	418783955	99.18	98.21	97.24	91.94
	H_u47	57072958800	99.84	44.06	96.85	91.83	16.99	379887336	376768862	99.18	98.18	97.07	93.28
	H_u2	50647596600	99.87	44.07	97.23	92.9	15.63	337208662	334532594	99.21	98.13	96.86	93.63
	H_u18	55683334200	99.84	44.09	96.23	90.52	16.92	370620554	367161853	99.07	98.17	97.02	94.08
	H_u44	66113440500	99.82	44.12	97.81	94.08	19.51	439958672	436889918	99.3	98.22	97.29	93.49
	H_u30	53063114700	99.9	44.16	97.69	93.75	16.32	353386024	350624053	99.22	98.15	96.98	93.08
	H_u26	52745016300	99.79	44.16	96.87	91.91	15.89	350892710	347932941	99.16	98.14	96.91	92.93
	H_u13	53133900900	99.88	44.31	97.03	92.24	16.23	353791234	350391705	99.04	98.12	96.64	91.91
	H_u17	56957573700	99.85	44.32	97.49	93.16	16.28	379145338	375650916	99.08	98.14	96.71	92.29
	H_u23	54577943100	99.78	45.29	96.47	90.94	15.9	363060754	359649661	99.06	98.15	96.59	93.23
	H_u1	56571828300	99.77	45.39	96.5	91.16	16.69	376263038	371754124	98.8	98.16	96.37	93.63
	H_u48	59643078000	99.75	45.57	96.11	90.41	16.75	396633382	392986106	99.08	98.19	96.58	92.49
	H_u8	54085900500	99.72	45.94	96.82	91.84	15.83	359574906	355375210	98.83	98.1	95.46	92.5
	H_u33	56987792400	99.74	46	96.91	92.01	16.98	378942752	375561430	99.11	98.15	96.49	93.86
	H_u4	60976022700	99.77	46.01	95.73	89.69	16.89	405566670	400733901	98.81	98.17	95.98	90.73
Duolang sheep	DL00216033	6.12892e+10	99.96	44.46	95.75	89.56	21.56	423281782	420064687	99.24	98.55	96.98	92.41
	DL02503271	6.44567e+10	99.97	44.28	96.99	92.09	18.71	365927227	361973921	98.92	98.49	96.51	89.51
	DL02503284	5.27529e+10	99.97	43.77	95.88	89.61	19.79	388506489	385264216	99.17	98.52	97.05	92.33
	DL02503389	6.07523e+10	99.98	44.21	96.84	91.72	17.06	332648343	330134376	99.24	98.48	96.65	88.17
	DL02505978	5.40522e+10	99.97	44.66	96.73	91.54	18.06	352946898	349926136	99.14	98.47	96.41	88.7
	DL02513958	5.89484e+10	99.97	44.9	96.73	91.56	19.19	376667595	373809927	99.24	98.52	96.99	91.98
Suffolk sheep	S_61001	62529441900	99.87	43.23	97.48	93.1	18.48	416325956	412951940	99.19	98.22	97.23	93.74
	S_60145	55145460600	99.85	43.39	97.41	92.73	16.68	367076598	363433153	99.01	98.15	96.74	91.08
	S_31027	51072359100	99.82	43.43	97.53	93.22	15.5	339882348	337238532	99.22	98.13	96.88	89.8
	S_60065	53974095000	99.81	43.55	96.91	91.88	16.69	359139858	355417786	98.96	98.18	96.79	92.78
	S_154	60393289200	99.86	43.67	97.64	93.47	17.54	402056482	399338383	99.32	98.2	97.16	93.06
	S_71001	59270155200	99.85	43.77	96.53	90.98	18.52	394560152	391000634	99.1	98.25	97.24	94.1
	S_Y160	53601168000	99.85	43.83	97.84	93.97	16.66	356798130	353651669	99.12	98.14	96.78	93.09
	S_31026	60331915500	99.77	43.85	97.16	92.68	18.31	401291486	397749529	99.12	98.21	97.21	94.05
	S_61004	61456231500	99.86	43.92	96.07	90.25	17.62	409130194	405691759	99.16	98.23	97.18	94.11
	S_Y155	51559702200	99.87	43.93	97.05	92.28	15.55	343297174	340526402	99.19	98.15	96.9	92.96
	S_Y153	59809338600	99.87	43.97	96.84	91.77	17.55	398212206	394974583	99.19	98.23	97.18	92.8
	S_80063	62105970900	99.86	44.05	96.31	90.6	17.95	413453952	409044653	98.93	98.21	97	92.14
	S_91002	56319064500	99.92	44.18	96.52	90.92	16.59	375169396	371858500	99.12	98.18	97	90.05
	S_Y157	55641702600	99.81	44.29	97.77	93.92	16.7	370236424	366866115	99.09	98.21	96.84	91.1
	S_31002	56240306400	99.74	44.36	97.47	93.16	16.54	373966406	370595855	99.1	98.2	97.07	92.97
	S_6	57396953700	99.78	44.75	97.26	92.75	16.03	381817900	378317494	99.08	98.17	96.97	92.95
	S_56	66380788200	99.66	44.84	97.35	92.96	18.26	441031750	437043339	99.1	98.2	97.2	92.23
	S_90001	54492704100	99.74	45.43	96.33	90.62	15.83	362352224	357789249	98.74	98.12	95.69	92.83
	S_91007	62914047900	99.73	46.19	96.53	91.1	17.36	418304556	414188671	99.02	98.19	96.08	89.72
	S_91004	53606905800	99.73	46.62	96.01	90.22	15.82	356422910	352103044	98.79	98.06	94.29	90.05

## Sheet: Supp. Data 3
Supplementary Data 3. Summary of SNPs and INDELs calling in the 52 Xinjiang local sheep individuals.
Species/Populations	Sample ID	Total SNPs	Total InDels
Kazakh sheep	K9132	14921029	2886249
	K079	15189875	2955941
	K935	15246561	2967602
	K8538	15283135	3001873
	K9122	14891468	2865728
	K9126	15166837	2960699
Hu sheep	H_u50	11884946	1600680
	H_u31	11518534	1558731
	H_u5	11480209	1556450
	H_u40	11557203	1538295
	H_u43	11982002	1640029
	H_u36	11913610	1615792
	H_u47	11725787	1558484
	H_u2	11610107	1530481
	H_u18	11772167	1553498
	H_u44	11837529	1626350
	H_u30	11728113	1557830
	H_u26	11619557	1528329
	H_u13	11595151	1536911
	H_u17	11619550	1548589
	H_u23	11501558	1497024
	H_u1	11487447	1508781
	H_u48	11506081	1491013
	H_u8	11260686	1456159
	H_u33	11360166	1502562
	H_u4	11358577	1466010
Duolang sheep	DL00216033	15076939	2968646
	DL02503271	14877876	2916677
	DL02503284	15095648	2955133
	DL02503389	14730242	2866794
	DL02505978	14903818	2912586
	DL02513958	15149216	2970723
Suffolk sheep	S_61001	11434433	1561889
	S_60145	11303422	1516699
	S_31027	11198899	1494326
	S_60065	11364372	1514901
	S_154	11551181	1557435
	S_71001	11711166	1574565
	S_Y160	11322552	1525327
	S_31026	11295785	1548082
	S_61004	11345886	1519072
	S_Y155	11249818	1486651
	S_Y153	11623531	1551795
	S_80063	11304876	1528698
	S_91002	11229528	1495631
	S_Y157	12150165	1567232
	S_31002	11303741	1521799
	S_6	11272262	1502880
	S_56	11255089	1548789
	S_90001	10891968	1416701
	S_91007	10888674	1427859
	S_91004	10621276	1353544

## Sheet: Supp. Data 4
Supplementary Data 4. Details on putative regions experiencing selected sweeps (top 5% empirical cutoff) for FST values on each chromosome.
KAS versus DLS				KAS versus HUS				DLS versus SUF				KAS versus SUF				HUS versus SUF				DLD versus HUS
Chromosome	Region start	Region end	Fst	Chromosome	Region start	Region end	Fst	Chromosome	Region start	Region end	Fst	Chromosome	Region start	Region end	Fst	Chromosome	Region start	Region end	Fst	Chromosome	Region start	Region end	Fst
1	550001	650000	0.089945	1	25900001	26000000	0.599779	1	199500001	199600000	0.853788	1	199500001	199600000	0.821087	1	119200001	119300000	0.350283	1	20350001	20450000	0.657389
	600001	700000	0.084437		25850001	25950000	0.59131		234750001	234850000	0.828531		250900001	251000000	0.812528		119150001	119250000	0.323765		20300001	20400000	0.629988
	1250001	1350000	0.0712111		197550001	197650000	0.567155		227150001	227250000	0.817536		234750001	234850000	0.80342		34500001	34600000	0.275978		213200001	213300000	0.550039
	1950001	2050000	0.0562624		237300001	237400000	0.564502		63100001	63200000	0.798374		50800001	50900000	0.802554		34300001	34400000	0.271784		118350001	118450000	0.518581
	4550001	4650000	0.0557358		20300001	20400000	0.562789		199450001	199550000	0.791037		234600001	234700000	0.791267		116400001	116500000	0.265346		70450001	70550000	0.497179
	7300001	7400000	0.0500054		260600001	260700000	0.556058		227100001	227200000	0.768615		50850001	50950000	0.787031		49750001	49850000	0.265212		7200001	7300000	0.496487
	7350001	7450000	0.058845		25950001	26050000	0.554154		250900001	251000000	0.759033		227150001	227250000	0.762292		234650001	234750000	0.264833		20250001	20350000	0.487866
	7550001	7650000	0.0424919		86200001	86300000	0.547361		20450001	20550000	0.751742		251000001	251100000	0.751445		118350001	118450000	0.261121		237200001	237300000	0.48711
	9800001	9900000	0.0443621		237250001	237350000	0.537242		251100001	251200000	0.734878		199450001	199550000	0.736409		227150001	227250000	0.259135		260600001	260700000	0.482839
	11150001	11250000	0.0719335		20350001	20450000	0.524719		251000001	251100000	0.733149		132250001	132350000	0.733747		122250001	122350000	0.258948		211800001	211900000	0.474166
	11600001	11700000	0.0771053		199600001	199700000	0.518314		68900001	69000000	0.732403		68950001	69050000	0.733587		68950001	69050000	0.258014		248250001	248350000	0.468991
	11800001	11900000	0.0656996		237200001	237300000	0.509362		65650001	65750000	0.731		20450001	20550000	0.73216		116750001	116850000	0.254836		213150001	213250000	0.464193
	15050001	15150000	0.0566154		71550001	71650000	0.507691		250950001	251050000	0.730858		250950001	251050000	0.726006		69000001	69100000	0.252462		149400001	149500000	0.463293
	15600001	15700000	0.054799		237350001	237450000	0.501897		20500001	20600000	0.729787		20500001	20600000	0.724809		182800001	182900000	0.251936		111900001	112000000	0.462805
	15650001	15750000	0.0665481		20250001	20350000	0.501805		68950001	69050000	0.726377		68900001	69000000	0.720293		51300001	51400000	0.251414		237150001	237250000	0.461622
	15700001	15800000	0.042115		193700001	193800000	0.492983		49650001	49750000	0.697955		20550001	20650000	0.719794		182850001	182950000	0.250019		104350001	104450000	0.459292
	17100001	17200000	0.0757035		111900001	112000000	0.491077		251050001	251150000	0.697277		63100001	63200000	0.718667		224050001	224150000	0.249664		7250001	7350000	0.456428
	19050001	19150000	0.0564042		237150001	237250000	0.489717		234600001	234700000	0.695878		237300001	237400000	0.711927		117900001	118000000	0.24935		118300001	118400000	0.456246
	19200001	19300000	0.0756274		248200001	248300000	0.488946		68850001	68950000	0.695095		227100001	227200000	0.710772		34350001	34450000	0.248068		118400001	118500000	0.45618
	19250001	19350000	0.0823562		227050001	227150000	0.484715		49700001	49800000	0.693709		49650001	49750000	0.705814		68900001	69000000	0.247632		111950001	112050000	0.455328
	19300001	19400000	0.0924856		25100001	25200000	0.484561		227050001	227150000	0.69237		54350001	54450000	0.699908		49800001	49900000	0.247417		70400001	70500000	0.454411
	19850001	19950000	0.0994641		199450001	199550000	0.484439		233250001	233350000	0.686662		234800001	234900000	0.69857		89000001	89100000	0.243475		65850001	65950000	0.454255
	19900001	20000000	0.0943368		187550001	187650000	0.482033		65700001	65800000	0.683019		251050001	251150000	0.693802		116350001	116450000	0.243152		25300001	25400000	0.452606
	20100001	20200000	0.0477		20200001	20300000	0.479255		63150001	63250000	0.682545		199550001	199650000	0.692713		115750001	115850000	0.243097		199450001	199550000	0.451538
	20150001	20250000	0.068441		202500001	202600000	0.477523		20550001	20650000	0.682535		62700001	62800000	0.691716		34450001	34550000	0.242872		70500001	70600000	0.451331
	22250001	22350000	0.0530531		49450001	49550000	0.473618		49750001	49850000	0.681029		49700001	49800000	0.690125		239200001	239300000	0.241966		25900001	26000000	0.450173
	23300001	23400000	0.0752157		78100001	78200000	0.473557		116750001	116850000	0.668984		20250001	20350000	0.68349		122300001	122400000	0.241136		20400001	20500000	0.447814
	23500001	23600000	0.0540515		199550001	199650000	0.472143		117350001	117450000	0.657962		120200001	120300000	0.682807		63050001	63150000	0.238865		95100001	95200000	0.444655
	24650001	24750000	0.0748825		182750001	182850000	0.47108		199550001	199650000	0.657128		253000001	253100000	0.678069		122200001	122300000	0.233906		149650001	149750000	0.443278
	24700001	24800000	0.0820937		102750001	102850000	0.469408		69000001	69100000	0.656586		234650001	234750000	0.676169		234600001	234700000	0.230992		117350001	117450000	0.442582
	24750001	24850000	0.110392		81450001	81550000	0.467022		20400001	20500000	0.649392		120250001	120350000	0.671389		118400001	118500000	0.230554		71550001	71650000	0.441916
	24800001	24900000	0.0670772		117350001	117450000	0.46587		227200001	227300000	0.648829		116750001	116850000	0.66974		224000001	224100000	0.230359		117900001	118000000	0.440303
	24850001	24950000	0.0293537		197500001	197600000	0.465605		237300001	237400000	0.648433		227200001	227300000	0.669115		116800001	116900000	0.230271		35200001	35300000	0.439935
	25100001	25200000	0.0582055		227800001	227900000	0.464261		130300001	130400000	0.641637		251100001	251200000	0.664302		118600001	118700000	0.230079		50950001	51050000	0.437948
	25350001	25450000	0.0953997		213200001	213300000	0.464174		49800001	49900000	0.637393		68850001	68950000	0.663069		121450001	121550000	0.22951		187550001	187650000	0.434777
	26450001	26550000	0.0512488		248250001	248350000	0.464148		117300001	117400000	0.635228		234700001	234800000	0.657208		51350001	51450000	0.229382		110950001	111050000	0.431855
	26500001	26600000	0.0417492		120200001	120300000	0.463774		65850001	65950000	0.632877		49750001	49850000	0.653021		115700001	115800000	0.229352		65800001	65900000	0.431384
	28050001	28150000	0.0485445		95100001	95200000	0.461796		234700001	234800000	0.632712		20300001	20400000	0.646398		118550001	118650000	0.226147		237250001	237350000	0.431037
	29350001	29450000	0.130075		85350001	85450000	0.4614		88700001	88800000	0.632277		234850001	234950000	0.643709		116700001	116800000	0.225431		27950001	28050000	0.429556
	29400001	29500000	0.0794404		240000001	240100000	0.461135		150300001	150400000	0.630784		52600001	52700000	0.643414		87400001	87500000	0.225186		81450001	81550000	0.429292
	35350001	35450000	0.0672452		242000001	242100000	0.461074		63050001	63150000	0.624965		50750001	50850000	0.6434		56950001	57050000	0.224821		50900001	51000000	0.427388
	36050001	36150000	0.0490919		48900001	49000000	0.459241		132250001	132350000	0.624439		250850001	250950000	0.641843		182750001	182850000	0.222987		110900001	111000000	0.427156
	45550001	45650000	0.0734392		111950001	112050000	0.458619		54100001	54200000	0.617365		132300001	132400000	0.637726		122400001	122500000	0.222891		25850001	25950000	0.426915
	47850001	47950000	0.0527437		7200001	7300000	0.458471		251150001	251250000	0.615046		117350001	117450000	0.634385		50000001	50100000	0.222888		25950001	26050000	0.426166
	47900001	48000000	0.0816684		54350001	54450000	0.457866		250850001	250950000	0.614		233250001	233350000	0.631232		68850001	68950000	0.222648		185650001	185750000	0.424625
	47950001	48050000	0.0728307		60850001	60950000	0.455		252000001	252100000	0.613919		37500001	37600000	0.630035		239150001	239250000	0.221169		180900001	181000000	0.424384
	48050001	48150000	0.0662221		69800001	69900000	0.454744		20300001	20400000	0.611792		63150001	63250000	0.626436		89050001	89150000	0.219785		150300001	150400000	0.423289
	51450001	51550000	0.05031		50900001	51000000	0.453922		234800001	234900000	0.609535		63050001	63150000	0.624073		118800001	118900000	0.219438		248200001	248300000	0.4166
	53500001	53600000	0.071885		104350001	104450000	0.451523		120350001	120450000	0.607667		253050001	253150000	0.623589		87350001	87450000	0.21937		257200001	257300000	0.415447
	53550001	53650000	0.0993308		25050001	25150000	0.451055		116800001	116900000	0.607655		49800001	49900000	0.622022		122050001	122150000	0.219192		117300001	117400000	0.415353
	54500001	54600000	0.0684248		242050001	242150000	0.44887		119650001	119750000	0.606868		25100001	25200000	0.618856		227100001	227200000	0.218469		199550001	199650000	0.413955
	54550001	54650000	0.0578011		202200001	202300000	0.448428		20250001	20350000	0.605501		242800001	242900000	0.618318		239250001	239350000	0.218198		78100001	78200000	0.413116
	55550001	55650000	0.118337		180900001	181000000	0.447967		49600001	49700000	0.604861		54100001	54200000	0.617741		52600001	52700000	0.217772		149700001	149800000	0.413101
	55600001	55700000	0.102418		25800001	25900000	0.447014		34350001	34450000	0.604817		237350001	237450000	0.613777		115650001	115750000	0.217503		116000001	116100000	0.41304
	60800001	60900000	0.0686126		110900001	111000000	0.44474		150250001	150350000	0.603108		25050001	25150000	0.607821		34400001	34500000	0.215368		254400001	254500000	0.411909
	60850001	60950000	0.0722892		117300001	117400000	0.44407		115450001	115550000	0.600579		116800001	116900000	0.601895		182900001	183000000	0.213709		117950001	118050000	0.408267
	63100001	63200000	0.0709667		239950001	240050000	0.443005		120200001	120300000	0.595085		69000001	69100000	0.601143		19850001	19950000	0.213534		162500001	162600000	0.407665
	63150001	63250000	0.108138		32350001	32450000	0.440828		119600001	119700000	0.594693		34350001	34450000	0.60101		183050001	183150000	0.213251		118200001	118300000	0.406642
	63200001	63300000	0.072112		229650001	229750000	0.437139		200001	300000	0.594467		120350001	120450000	0.592808		119250001	119350000	0.21195		244350001	244450000	0.406374
	63250001	63350000	0.0543202		62700001	62800000	0.436631		65800001	65900000	0.59445		34400001	34500000	0.588861		68700001	68800000	0.209543		199500001	199600000	0.40614
	64500001	64600000	0.0623908		171500001	171600000	0.436389		34400001	34500000	0.591871		117300001	117400000	0.587203		177000001	177100000	0.20951		70900001	71000000	0.406059
	65500001	65600000	0.048005		192500001	192600000	0.435248		116700001	116800000	0.58962		195700001	195800000	0.585351		224100001	224200000	0.209429		197550001	197650000	0.404933
	66300001	66400000	0.0542612		199400001	199500000	0.435245		88650001	88750000	0.589573		202200001	202300000	0.580592		122350001	122450000	0.208876		70950001	71050000	0.401937
	67150001	67250000	0.045066		20150001	20250000	0.434624		52600001	52700000	0.588782		34450001	34550000	0.580074		58300001	58400000	0.208365		185700001	185800000	0.401525
	67200001	67300000	0.104756		60800001	60900000	0.433409		58000001	58100000	0.588335		227050001	227150000	0.579131		87800001	87900000	0.208241		251150001	251250000	0.401324
	68650001	68750000	0.0398354		69750001	69850000	0.433086		234650001	234750000	0.587814		68800001	68900000	0.577788		119300001	119400000	0.206852		150250001	150350000	0.401319
	69750001	69850000	0.0589133		172150001	172250000	0.427442		80400001	80500000	0.587091		62750001	62850000	0.575209		119100001	119200000	0.206613		240000001	240100000	0.400789
	70000001	70100000	0.0734881		148450001	148550000	0.42687		74500001	74600000	0.586456		88700001	88800000	0.574023		239450001	239550000	0.20656		149350001	149450000	0.39947
	70050001	70150000	0.0597626		78950001	79050000	0.426649		89000001	89100000	0.585316		20600001	20700000	0.573358		197650001	197750000	0.205833		251200001	251300000	0.397935
	70400001	70500000	0.0520813		198850001	198950000	0.42565		120000001	120100000	0.585225		116700001	116800000	0.572987		131700001	131800000	0.205417		257250001	257350000	0.397214
	70450001	70550000	0.0687363		1050001	1150000	0.425117		120250001	120350000	0.584294		25950001	26050000	0.572149		117050001	117150000	0.203909		237000001	237100000	0.397179
	71000001	71100000	0.066454		27950001	28050000	0.423894		234850001	234950000	0.582032		188650001	188750000	0.56876		116500001	116600000	0.202557		170600001	170700000	0.397015
	71400001	71500000	0.0453045		24950001	25050000	0.4237		115050001	115150000	0.58029		234550001	234650000	0.567554		117950001	118050000	0.202453		254350001	254450000	0.396911
	73700001	73800000	0.0525749		25000001	25100000	0.422949		216900001	217000000	0.578932		20400001	20500000	0.566929		114000001	114100000	0.202317		120000001	120100000	0.39592
	73750001	73850000	0.044384		71600001	71700000	0.422304		164650001	164750000	0.576466		226900001	227000000	0.566135		208750001	208850000	0.200077		86200001	86300000	0.394906
	74200001	74300000	0.1091		51600001	51700000	0.421327		34300001	34400000	0.576413		49450001	49550000	0.565262		111950001	112050000	0.199649		254450001	254550000	0.393956
	74450001	74550000	0.0800875		199500001	199600000	0.420856		150001	250000	0.574897		112850001	112950000	0.563381		68650001	68750000	0.198077		133450001	133550000	0.393898
	74500001	74600000	0.166813		79850001	79950000	0.420536		128350001	128450000	0.57413		227250001	227350000	0.562155		84400001	84500000	0.198021		63150001	63250000	0.393399
	75900001	76000000	0.0922585		48950001	49050000	0.418902		148700001	148800000	0.573819		20200001	20300000	0.561383		71600001	71700000	0.195528		199600001	199700000	0.392743
	75950001	76050000	0.0543187		96350001	96450000	0.417728		34450001	34550000	0.572837		130300001	130400000	0.559264		49950001	50050000	0.195489		1050001	1150000	0.392476
	80450001	80550000	0.104448		120250001	120350000	0.417516		62700001	62800000	0.570919		176850001	176950000	0.557452		234450001	234550000	0.194865		118100001	118200000	0.388559
	80500001	80600000	0.070345		104300001	104400000	0.417329		117600001	117700000	0.569852		34300001	34400000	0.556761		84450001	84550000	0.194746		103950001	104050000	0.387866
	80800001	80900000	0.0565392		25300001	25400000	0.417141		186650001	186750000	0.567529		251950001	252050000	0.555953		87750001	87850000	0.19363		80400001	80500000	0.386981
	80950001	81050000	0.0832141		50800001	50900000	0.416146		255550001	255650000	0.56698		252000001	252100000	0.554795		111900001	112000000	0.193462		115800001	115900000	0.386569
	81000001	81100000	0.0720867		110950001	111050000	0.416056		130250001	130350000	0.5669		140200001	140300000	0.553628		248650001	248750000	0.193184		65650001	65750000	0.386549
	82300001	82400000	0.0318979		253600001	253700000	0.415603		58050001	58150000	0.566822		252700001	252800000	0.552896		19800001	19900000	0.192741		136350001	136450000	0.38476
	82950001	83050000	0.0534496		136050001	136150000	0.414554		195700001	195800000	0.564695		237400001	237500000	0.552717		42550001	42650000	0.192439		118150001	118250000	0.384733
	84450001	84550000	0.0740357		200900001	201000000	0.4137		246000001	246100000	0.564196		164500001	164600000	0.552285		273550001	273650000	0.192267		255550001	255650000	0.384664
	85800001	85900000	0.136008		54400001	54500000	0.413098		231000001	231100000	0.563463		134200001	134300000	0.551566		42600001	42700000	0.191102		262000001	262100000	0.383529
	85850001	85950000	0.0724462		186950001	187050000	0.412557		68800001	68900000	0.563219		52650001	52750000	0.550548		116200001	116300000	0.190827		133500001	133600000	0.382679
	88250001	88350000	0.0465576		178000001	178100000	0.412186		242800001	242900000	0.562992		37450001	37550000	0.550438		120050001	120150000	0.189618		42100001	42200000	0.382553
	91400001	91500000	0.0464302		78900001	79000000	0.412088		114800001	114900000	0.561645		225000001	225100000	0.547978		183000001	183100000	0.189387		237300001	237400000	0.381809
	91600001	91700000	0.0572815		150250001	150350000	0.411017		226900001	227000000	0.556912		54050001	54150000	0.547572		177050001	177150000	0.18907		81500001	81600000	0.379258
	95600001	95700000	0.0599239		86150001	86250000	0.410971		115500001	115600000	0.556244		69750001	69850000	0.547231		57000001	57100000	0.189022		239950001	240050000	0.379119
	99800001	99900000	0.0777598		268900001	269000000	0.410785		69050001	69150000	0.555775		79700001	79800000	0.546074		106200001	106300000	0.187886		2300001	2400000	0.378597
	100000001	100100000	0.073106		268850001	268950000	0.410142		63400001	63500000	0.555673		121850001	121950000	0.545431		131650001	131750000	0.187686		227800001	227900000	0.37782
	103350001	103450000	0.0488054		185700001	185800000	0.409733		37500001	37600000	0.554256		115450001	115550000	0.544444		161500001	161600000	0.187558		142450001	142550000	0.377468
	103400001	103500000	0.0669992		182800001	182900000	0.409625		118100001	118200000	0.554107		37400001	37500000	0.544199		176950001	177050000	0.187183		255350001	255450000	0.377118
	104100001	104200000	0.0623737		188300001	188400000	0.407848		108300001	108400000	0.553967		226950001	227050000	0.544087		120400001	120500000	0.186535		124950001	125050000	0.376516
	104150001	104250000	0.0454981		62650001	62750000	0.40761		114750001	114850000	0.552336		208950001	209050000	0.543044		245700001	245800000	0.186351		118250001	118350000	0.375774
	104400001	104500000	0.055888		117950001	118050000	0.406207		118650001	118750000	0.550987		115050001	115150000	0.541492		239400001	239500000	0.185867		223900001	224000000	0.375696
	104450001	104550000	0.0633893		198800001	198900000	0.405378		118050001	118150000	0.550918		121300001	121400000	0.541241		140350001	140450000	0.185478		117850001	117950000	0.374702
	104900001	105000000	0.0663579		136000001	136100000	0.405238		20600001	20700000	0.5488		188600001	188700000	0.540435		121400001	121500000	0.184983		106550001	106650000	0.374512
	105450001	105550000	0.0527288		202450001	202550000	0.404797		63450001	63550000	0.54878		26000001	26100000	0.540369		271500001	271600000	0.184735		131000001	131100000	0.374099
	108200001	108300000	0.0433189		260550001	260650000	0.404516		114850001	114950000	0.548506		49600001	49700000	0.539828		50050001	50150000	0.184552		51000001	51100000	0.373462
	109400001	109500000	0.0634467		106000001	106100000	0.404398		134900001	135000000	0.548158		216950001	217050000	0.539499		118650001	118750000	0.184504		233250001	233350000	0.373062
	109450001	109550000	0.0996322		173000001	173100000	0.404333		140200001	140300000	0.547983		224950001	225050000	0.538578		200950001	201050000	0.184189		22000001	22100000	0.373045
	109500001	109600000	0.168934		248450001	248550000	0.403242		149400001	149500000	0.547498		93850001	93950000	0.538111		234700001	234800000	0.184083		192450001	192550000	0.372383
	109550001	109650000	0.168893		50950001	51050000	0.403195		119900001	120000000	0.547418		120400001	120500000	0.537707		115600001	115700000	0.18373		110850001	110950000	0.37227
	109600001	109700000	0.104828		167600001	167700000	0.402912		119950001	120050000	0.54727		200000001	200100000	0.536812		116450001	116550000	0.183651		23650001	23750000	0.371594
	110500001	110600000	0.072508		150300001	150400000	0.401225		237250001	237350000	0.546716		186650001	186750000	0.535778		40200001	40300000	0.182784		199400001	199500000	0.37141
	118050001	118150000	0.140708		112250001	112350000	0.400747		216950001	217050000	0.544813		114800001	114900000	0.535407		121500001	121600000	0.181483		200350001	200450000	0.371153
	118100001	118200000	0.118358		148500001	148600000	0.400207		161800001	161900000	0.544636		89000001	89100000	0.535218		86200001	86300000	0.180858		211750001	211850000	0.371019
	120200001	120300000	0.057579		104400001	104500000	0.399813		164500001	164600000	0.54432		69050001	69150000	0.534966		120450001	120550000	0.180644		183500001	183600000	0.370449
	120250001	120350000	0.064443		117900001	118000000	0.399237		227000001	227100000	0.543576		63450001	63550000	0.534814		118500001	118600000	0.180543		242750001	242850000	0.370229
	121900001	122000000	0.0341719		238850001	238950000	0.398762		51400001	51500000	0.54277		50900001	51000000	0.534033		239100001	239200000	0.179774		34550001	34650000	0.37016
	121950001	122050000	0.0488269		25150001	25250000	0.398335		262000001	262100000	0.541702		112900001	113000000	0.532962		116150001	116250000	0.179658		24850001	24950000	0.369625
	123500001	123600000	0.0954459		193650001	193750000	0.397466		266250001	266350000	0.541391		88650001	88750000	0.532396		238600001	238700000	0.177906		65700001	65800000	0.369169
	123550001	123650000	0.124623		26000001	26100000	0.397449		220850001	220950000	0.54068		25900001	26000000	0.532		266650001	266750000	0.177903		205450001	205550000	0.368489
	129800001	129900000	0.0500311		242100001	242200000	0.395902		114700001	114800000	0.540032		237250001	237350000	0.531935		49600001	49700000	0.17719		124850001	124950000	0.368349
	130200001	130300000	0.0640576		125600001	125700000	0.395569		120400001	120500000	0.539457		119750001	119850000	0.530765		56900001	57000000	0.177107		57900001	58000000	0.367779
	136050001	136150000	0.134087		180850001	180950000	0.395341		245950001	246050000	0.539401		17750001	17850000	0.530608		234500001	234600000	0.176591		23600001	23700000	0.366962
	137900001	138000000	0.0555181		242750001	242850000	0.394502		253000001	253100000	0.539247		246000001	246100000	0.529619		63000001	63100000	0.17657		176350001	176450000	0.366374
	138550001	138650000	0.0618846		79800001	79900000	0.393394		54050001	54150000	0.539079		37550001	37650000	0.528589		266700001	266800000	0.176141		119950001	120050000	0.365875
	139200001	139300000	0.096157		271150001	271250000	0.393205		51450001	51550000	0.538826		115500001	115600000	0.527707		120350001	120450000	0.175743		183550001	183650000	0.365736
	139250001	139350000	0.105008		198900001	199000000	0.392827		251950001	252050000	0.538057		63250001	63350000	0.526056		238500001	238600000	0.175427		51600001	51700000	0.365648
	139300001	139400000	0.0488054		131800001	131900000	0.391492		117400001	117500000	0.537602		124600001	124700000	0.524355		113900001	114000000	0.175426		124900001	125000000	0.365345
	139900001	140000000	0.040631		42100001	42200000	0.391443		132300001	132400000	0.536786		60400001	60500000	0.52418		268150001	268250000	0.175243		110300001	110400000	0.364658
	139950001	140050000	0.0689955		228100001	228200000	0.389856		87300001	87400000	0.535833		63200001	63300000	0.523973		49700001	49800000	0.175113		221250001	221350000	0.363647
	140750001	140850000	0.0659523		132250001	132350000	0.389492		202200001	202300000	0.53499		69500001	69600000	0.523835		201300001	201400000	0.174579		104400001	104500000	0.363417
	140800001	140900000	0.0437835		22250001	22350000	0.389423		128400001	128500000	0.534249		230950001	231050000	0.523648		40000001	40100000	0.173995		85350001	85450000	0.362466
	140900001	141000000	0.0797931		111350001	111450000	0.389339		51350001	51450000	0.534094		114750001	114850000	0.521544		245950001	246050000	0.172694		71600001	71700000	0.362333
	140950001	141050000	0.0821349		97050001	97150000	0.389337		233300001	233400000	0.534021		117400001	117500000	0.51989		122150001	122250000	0.172616		104000001	104100000	0.362177
	141000001	141100000	0.0536813		137700001	137800000	0.389314		239450001	239550000	0.533638		199400001	199500000	0.517526		238650001	238750000	0.171731		78050001	78150000	0.361981
	141050001	141150000	0.0696557		227850001	227950000	0.38908		176850001	176950000	0.533171		27500001	27600000	0.517499		19650001	19750000	0.171657		257300001	257400000	0.360642
	141100001	141200000	0.0469805		249100001	249200000	0.389044		121300001	121400000	0.532586		114700001	114800000	0.516577		118300001	118400000	0.170753		80550001	80650000	0.360369
	141650001	141750000	0.0639905		248150001	248250000	0.388917		226950001	227050000	0.530513		128350001	128450000	0.515496		183100001	183200000	0.170669		162450001	162550000	0.360346
	141700001	141800000	0.051159		202150001	202250000	0.388597		221050001	221150000	0.52865		57950001	58050000	0.515419		64000001	64100000	0.170639		64750001	64850000	0.360275
	142400001	142500000	0.0569456		217100001	217200000	0.388456		110850001	110950000	0.528421		164650001	164750000	0.51492		248600001	248700000	0.17055		26150001	26250000	0.360031
	142450001	142550000	0.0637217		106550001	106650000	0.3874		240250001	240350000	0.528166		150300001	150400000	0.513624		115350001	115450000	0.170331		116050001	116150000	0.359621
	143450001	143550000	0.0617364		242800001	242900000	0.386983		116200001	116300000	0.52782		118650001	118750000	0.510732		102300001	102400000	0.170311		26200001	26300000	0.359488
	144200001	144300000	0.0386769		49400001	49500000	0.386845		117550001	117650000	0.527608		114850001	114950000	0.510304		113950001	114050000	0.170139		73850001	73950000	0.359344
	144750001	144850000	0.0388747		50850001	50950000	0.38682		97000001	97100000	0.527149		239450001	239550000	0.508065		91750001	91850000	0.169974		213250001	213350000	0.359139
	146750001	146850000	0.0569985		95050001	95150000	0.386756		268400001	268500000	0.526764		255550001	255650000	0.508065		164900001	165000000	0.169777		184100001	184200000	0.358899
	148850001	148950000	0.0790279		102700001	102800000	0.385809		234900001	235000000	0.526646		49500001	49600000	0.507604		84600001	84700000	0.169519		80500001	80600000	0.358636
	148900001	149000000	0.102785		253550001	253650000	0.385366		109150001	109250000	0.526402		54250001	54350000	0.506504		57200001	57300000	0.169382		164500001	164600000	0.358285
	148950001	149050000	0.0744484		24900001	25000000	0.384651		199400001	199500000	0.523391		46000001	46100000	0.506441		96500001	96600000	0.169319		62650001	62750000	0.358174
	149350001	149450000	0.258809		202750001	202850000	0.38377		118200001	118300000	0.521627		58000001	58100000	0.506262		101050001	101150000	0.16918		133550001	133650000	0.357535
	149400001	149500000	0.335425		272150001	272250000	0.382858		218500001	218600000	0.521191		54400001	54500000	0.506131		86150001	86250000	0.169141		26450001	26550000	0.356798
	149450001	149550000	0.0764146		237400001	237500000	0.382654		57950001	58050000	0.520181		227000001	227100000	0.505798		164850001	164950000	0.169016		115450001	115550000	0.356762
	149500001	149600000	0.072103		187600001	187700000	0.382514		240200001	240300000	0.520157		116150001	116250000	0.505462		261800001	261900000	0.168973		230100001	230200000	0.356613
	149800001	149900000	0.0523893		165300001	165400000	0.382067		57900001	58000000	0.520084		252650001	252750000	0.504689		19750001	19850000	0.168906		7300001	7400000	0.356166
	149850001	149950000	0.0906373		167550001	167650000	0.381957		95750001	95850000	0.518879		57200001	57300000	0.504248		106150001	106250000	0.168757		3000001	3100000	0.355934
	149900001	150000000	0.0660255		103500001	103600000	0.381886		118500001	118600000	0.517613		117600001	117700000	0.503446		40050001	40150000	0.168623		193300001	193400000	0.355427
	158100001	158200000	0.0451218		130750001	130850000	0.381739		124600001	124700000	0.517464		199950001	200050000	0.50295		50100001	50200000	0.168427		120200001	120300000	0.354638
	158250001	158350000	0.059355		71500001	71600000	0.38137		246450001	246550000	0.516367		252750001	252850000	0.501918		68800001	68900000	0.167898		80600001	80700000	0.353955
	158300001	158400000	0.0674986		97000001	97100000	0.380759		208950001	209050000	0.516051		231000001	231100000	0.501842		218450001	218550000	0.167891		193350001	193450000	0.353836
	159550001	159650000	0.0560382		4300001	4400000	0.380487		118550001	118650000	0.515882		253100001	253200000	0.501585		131750001	131850000	0.167638		80450001	80550000	0.35361
	160600001	160700000	0.0503108		230150001	230250000	0.380129		117500001	117600000	0.514918		216900001	217000000	0.501459		49300001	49400000	0.167297		197200001	197300000	0.35306
	161200001	161300000	0.103299		199650001	199750000	0.380077		119700001	119800000	0.51472		188950001	189050000	0.501272		130050001	130150000	0.166339		230150001	230250000	0.353058
	161250001	161350000	0.0700668		35800001	35900000	0.379614		119750001	119850000	0.514671		25850001	25950000	0.500221		69050001	69150000	0.166224		9950001	10050000	0.352961
	161650001	161750000	0.0519273		186900001	187000000	0.37874		230950001	231050000	0.51445		62650001	62750000	0.499874		96600001	96700000	0.166127		102600001	102700000	0.352534
	163250001	163350000	0.0806748		63250001	63350000	0.378061		18000001	18100000	0.514214		97000001	97100000	0.499812		83000001	83100000	0.166077		25350001	25450000	0.352223
	163300001	163400000	0.0616351		206200001	206300000	0.377526		240000001	240100000	0.513445		150250001	150350000	0.49954		74600001	74700000	0.166012		127700001	127800000	0.351925
	163350001	163450000	0.0559928		78050001	78150000	0.377457		37400001	37500000	0.513224		87300001	87400000	0.499478		273500001	273600000	0.165827		51550001	51650000	0.351507
	164250001	164350000	0.0749715		188350001	188450000	0.377423		20350001	20450000	0.512262		57850001	57950000	0.498992		199650001	199750000	0.165713		184050001	184150000	0.35095
	165750001	165850000	0.0490255		132150001	132250000	0.377393		234550001	234650000	0.512052		93900001	94000000	0.498849		267150001	267250000	0.165626		34600001	34700000	0.350885
	165800001	165900000	0.0516942		254350001	254450000	0.37691		223700001	223800000	0.511328		26050001	26150000	0.498607		120100001	120200000	0.165354		71000001	71100000	0.349639
	167350001	167450000	0.102676		128950001	129050000	0.376314		239150001	239250000	0.510784		69450001	69550000	0.498183		91800001	91900000	0.164843		109200001	109300000	0.349488
	167400001	167500000	0.0792732		51550001	51650000	0.376138		233200001	233300000	0.510645		148700001	148800000	0.497981		221250001	221350000	0.164595		270650001	270750000	0.348765
	167550001	167650000	0.100124		224300001	224400000	0.376075		37450001	37550000	0.510626		216150001	216250000	0.497671		113850001	113950000	0.164454		95050001	95150000	0.34721
	170200001	170300000	0.115478		7250001	7350000	0.375885		27500001	27600000	0.510346		200001	300000	0.497354		192950001	193050000	0.164438		187000001	187100000	0.346965
	170250001	170350000	0.0812341		24800001	24900000	0.375839		149800001	149900000	0.510166		37700001	37800000	0.49644		19700001	19800000	0.164221		65750001	65850000	0.346713
	171450001	171550000	0.0519061		257200001	257300000	0.375766		163700001	163800000	0.509581		134350001	134450000	0.496399		258500001	258600000	0.16417		191150001	191250000	0.346689
	171500001	171600000	0.110322		1900001	2000000	0.375602		50750001	50850000	0.50914		121700001	121800000	0.496213		88950001	89050000	0.164027		58300001	58400000	0.346196
	173050001	173150000	0.0574369		143800001	143900000	0.374748		252050001	252150000	0.509042		128400001	128500000	0.495756		63100001	63200000	0.163746		26800001	26900000	0.346025
	176400001	176500000	0.0738113		227000001	227100000	0.374727		255600001	255700000	0.508837		202700001	202800000	0.495239		111100001	111200000	0.163582		255400001	255500000	0.345894
	185100001	185200000	0.0616461		259650001	259750000	0.374653		164450001	164550000	0.508824		218500001	218600000	0.494766		127150001	127250000	0.163367		1100001	1200000	0.345842
	185150001	185250000	0.104946		205450001	205550000	0.374477		220650001	220750000	0.50629		241100001	241200000	0.494041		164050001	164150000	0.163208		11400001	11500000	0.345831
	185200001	185300000	0.0663436		24850001	24950000	0.373738		149650001	149750000	0.505053		63400001	63500000	0.493406		227200001	227300000	0.163086		130850001	130950000	0.345299
	188350001	188450000	0.0473225		60750001	60850000	0.373274		109200001	109300000	0.503277		234900001	235000000	0.493122		238550001	238650000	0.163068		199750001	199850000	0.344802
	188400001	188500000	0.0533274		184800001	184900000	0.373149		84200001	84300000	0.502964		116200001	116300000	0.491673		231000001	231100000	0.162867		187050001	187150000	0.344745
	188650001	188750000	0.0577898		116000001	116100000	0.372911		119550001	119650000	0.500879		113850001	113950000	0.491631		239500001	239600000	0.162768		150001	250000	0.344192
	195200001	195300000	0.058804		49500001	49600000	0.372293		79100001	79200000	0.500783		108300001	108400000	0.49109		118750001	118850000	0.162637		48900001	49000000	0.344107
	195250001	195350000	0.0485038		54100001	54200000	0.37209		127700001	127800000	0.500675		225450001	225550000	0.490268		96650001	96750000	0.162035		205500001	205600000	0.343858
	195800001	195900000	0.0627707		31150001	31250000	0.371456		117900001	118000000	0.500386		117900001	118000000	0.490131		245650001	245750000	0.161804		32350001	32450000	0.343604
	195950001	196050000	0.0938065		110300001	110400000	0.371393		174200001	174300000	0.499752		62900001	63000000	0.489673		222650001	222750000	0.161219		11350001	11450000	0.343298
	204600001	204700000	0.197758		185650001	185750000	0.371312		149700001	149800000	0.498773		134150001	134250000	0.489223		117850001	117950000	0.161065		183450001	183550000	0.343271
	204650001	204750000	0.231266		79550001	79650000	0.371144		271500001	271600000	0.498534		15900001	16000000	0.4892		100001	200000	0.160996		100350001	100450000	0.342746
	204700001	204800000	0.1346		224350001	224450000	0.370515		134850001	134950000	0.498499		130250001	130350000	0.48878		116550001	116650000	0.160921		184400001	184500000	0.342562
	204750001	204850000	0.113366		262000001	262100000	0.370512		118600001	118700000	0.498375		195650001	195750000	0.488077		71550001	71650000	0.160893		184350001	184450000	0.342485
	211800001	211900000	0.0690516		222700001	222800000	0.370459		163200001	163300000	0.497785		202650001	202750000	0.487422		130100001	130200000	0.160673		39150001	39250000	0.342387
	211850001	211950000	0.0871085		213150001	213250000	0.370135		174150001	174250000	0.49611		252600001	252700000	0.486942		122450001	122550000	0.160482		80750001	80850000	0.342187
	214900001	215000000	0.0725804		31100001	31200000	0.369734		253050001	253150000	0.495963		122400001	122500000	0.486587		176850001	176950000	0.160144		200001	300000	0.341897
	217800001	217900000	0.0489136		132200001	132300000	0.369414		57850001	57950000	0.495887		57900001	58000000	0.48634		53450001	53550000	0.159998		117400001	117500000	0.341664
	217850001	217950000	0.0458738		79900001	80000000	0.369349		74450001	74550000	0.495756		225050001	225150000	0.485881		86250001	86350000	0.159942		58000001	58100000	0.341521
	222750001	222850000	0.052615		85300001	85400000	0.369297		112850001	112950000	0.495684		120300001	120400000	0.48525		68750001	68850000	0.159479		165650001	165750000	0.341045
	223000001	223100000	0.0686522		182700001	182800000	0.369119		183500001	183600000	0.495663		54000001	54100000	0.485225		52650001	52750000	0.159345		233000001	233100000	0.340603
	223050001	223150000	0.0614612		203250001	203350000	0.368735		79700001	79800000	0.495021		164450001	164550000	0.484687		121800001	121900000	0.159071		146750001	146850000	0.34057
	225900001	226000000	0.0700812		79750001	79850000	0.368676		116250001	116350000	0.49483		220850001	220950000	0.484671		103550001	103650000	0.158961		118000001	118100000	0.340364
	234350001	234450000	0.0517513		227750001	227850000	0.3681		149750001	149850000	0.494169		220650001	220750000	0.484069		86900001	87000000	0.158838		116500001	116600000	0.340191
	234400001	234500000	0.0362785		231750001	231850000	0.367799		231050001	231150000	0.494033		58050001	58150000	0.482746		244550001	244650000	0.158813		103750001	103850000	0.340133
	237400001	237500000	0.0785449		2350001	2450000	0.367768		120300001	120400000	0.493651		180850001	180950000	0.482658		261850001	261950000	0.158807		25250001	25350000	0.340082
	237450001	237550000	0.0524401		136350001	136450000	0.367265		65900001	66000000	0.492715		246450001	246550000	0.482228		117000001	117100000	0.158795		65350001	65450000	0.339967
	238350001	238450000	0.0555613		230100001	230200000	0.367079		164600001	164700000	0.492561		69800001	69900000	0.481907		82600001	82700000	0.158779		251950001	252050000	0.339255
	238550001	238650000	0.0502921		51350001	51450000	0.366834		120050001	120150000	0.490672		239200001	239300000	0.481885		49650001	49750000	0.158692		206200001	206300000	0.339134
	238800001	238900000	0.0722703		102650001	102750000	0.366672		65750001	65850000	0.49041		25000001	25100000	0.481818		96150001	96250000	0.158691		57950001	58050000	0.33891
	239300001	239400000	0.0721291		135450001	135550000	0.366253		115000001	115100000	0.489281		205900001	206000000	0.481746		121750001	121850000	0.158511		227750001	227850000	0.33876
	239350001	239450000	0.0633495		184750001	184850000	0.36595		246050001	246150000	0.488073		271500001	271600000	0.481673		122100001	122200000	0.158359		231200001	231300000	0.338527
	242650001	242750000	0.0854907		79400001	79500000	0.365826		37550001	37650000	0.488025		65850001	65950000	0.481324		246000001	246100000	0.158132		30550001	30650000	0.338524
	242700001	242800000	0.0890942		192450001	192550000	0.365767		44550001	44650000	0.487654		34500001	34600000	0.481232		188550001	188650000	0.157973		119700001	119800000	0.338143
	244100001	244200000	0.076151		60450001	60550000	0.365672		124850001	124950000	0.487451		226850001	226950000	0.480466		95750001	95850000	0.157835		24900001	25000000	0.337496
	244150001	244250000	0.0789986		32300001	32400000	0.36524		115750001	115850000	0.486901		182950001	183050000	0.480358		164800001	164900000	0.157758		62000001	62100000	0.337235
	244750001	244850000	0.0554732		80750001	80850000	0.364971		89050001	89150000	0.486708		113250001	113350000	0.479641		82950001	83050000	0.157604	2	90850001	90950000	0.716325
	253000001	253100000	0.0954126		202550001	202650000	0.364894		37350001	37450000	0.485672		266250001	266350000	0.479593		225450001	225550000	0.157549		90900001	91000000	0.695797
	254100001	254200000	0.0641875		229700001	229800000	0.364835		118150001	118250000	0.485538		252050001	252150000	0.479285		266750001	266850000	0.157523		52150001	52250000	0.688235
	254150001	254250000	0.0540545		202700001	202800000	0.364713		149350001	149450000	0.485326		242750001	242850000	0.479025		127100001	127200000	0.157454		90800001	90900000	0.673469
	254600001	254700000	0.0350507		225000001	225100000	0.364322		246100001	246200000	0.485114		20800001	20900000	0.478915		54000001	54100000	0.157183		52200001	52300000	0.660601
	255550001	255650000	0.162422		173650001	173750000	0.364127		80350001	80450000	0.483599		87350001	87450000	0.478763		161450001	161550000	0.157144		122650001	122750000	0.649479
	255600001	255700000	0.144412		259700001	259800000	0.364022		259750001	259850000	0.483465		128950001	129050000	0.478369		103250001	103350000	0.156869		52100001	52200000	0.646936
	255650001	255750000	0.0796324		211000001	211100000	0.363866		63200001	63300000	0.483435		176900001	177000000	0.47818		161550001	161650000	0.156854		52250001	52350000	0.604494
	256900001	257000000	0.0560195		34600001	34700000	0.362963		84150001	84250000	0.482893		38950001	39050000	0.47794		234400001	234500000	0.156822		53700001	53800000	0.589485
	256950001	257050000	0.0924449		121700001	121800000	0.362691		105450001	105550000	0.482805		240000001	240100000	0.477918		113300001	113400000	0.156766		90950001	91050000	0.55119
	260550001	260650000	0.122455		234800001	234900000	0.362577		164700001	164800000	0.482713		37650001	37750000	0.477362		170550001	170650000	0.156765		51950001	52050000	0.550424
	260600001	260700000	0.110136		130700001	130800000	0.362268		87350001	87450000	0.4825		7200001	7300000	0.476848		111050001	111150000	0.156342		53750001	53850000	0.547325
	262950001	263050000	0.0911651		125550001	125650000	0.362256		264700001	264800000	0.482421		220600001	220700000	0.476175		199200001	199300000	0.156141		58700001	58800000	0.545153
	263000001	263100000	0.113635		163250001	163350000	0.36222		118450001	118550000	0.481677		239150001	239250000	0.476033		234550001	234650000	0.155627		218450001	218550000	0.541497
	270650001	270750000	0.0953027		211050001	211150000	0.362068		24800001	24900000	0.481589		262050001	262150000	0.475943		119350001	119450000	0.155524		82850001	82950000	0.539859
	270700001	270800000	0.0709174		118400001	118500000	0.361977		80450001	80550000	0.480712		233300001	233400000	0.474876		123500001	123600000	0.155475		51750001	51850000	0.536225
	271800001	271900000	0.069499		106050001	106150000	0.36185		51000001	51100000	0.480703		119600001	119700000	0.474794		221200001	221300000	0.155119		52000001	52100000	0.528907
	271850001	271950000	0.125328		78150001	78250000	0.361787		202700001	202800000	0.480545		161800001	161900000	0.474471		197700001	197800000	0.154925		51900001	52000000	0.525512
	272350001	272450000	0.0745613		118350001	118450000	0.361701		116150001	116250000	0.479328		209600001	209700000	0.473776		109750001	109850000	0.154861		52300001	52400000	0.514589
	272400001	272500000	0.0658262		60400001	60500000	0.361093		240150001	240250000	0.47919		117500001	117600000	0.473498		192900001	193000000	0.154789		122600001	122700000	0.514272
	275100001	275200000	0.0875777		256950001	257050000	0.360602		275100001	275200000	0.478949		43400001	43500000	0.473477		183250001	183350000	0.154701		194350001	194450000	0.507823
	275150001	275250000	0.105402		131000001	131100000	0.360417		117650001	117750000	0.478809		36900001	37000000	0.473114		120500001	120600000	0.15469		133250001	133350000	0.507545
2	450001	550000	0.0487989		271100001	271200000	0.360013		230750001	230850000	0.478741		120650001	120750000	0.472462		86650001	86750000	0.15466		58750001	58850000	0.50662
	500001	600000	0.0564266		75250001	75350000	0.359936		271900001	272000000	0.47811		69350001	69450000	0.472226		86850001	86950000	0.15461		107000001	107100000	0.50268
	550001	650000	0.0718521		60500001	60600000	0.359797		239950001	240050000	0.478068		240200001	240300000	0.471123		248700001	248800000	0.154448		148000001	148100000	0.497133
	600001	700000	0.0802569		200850001	200950000	0.359762		88750001	88850000	0.477792		134650001	134750000	0.47097		176900001	177000000	0.153589		53550001	53650000	0.494776
	650001	750000	0.0610006		56850001	56950000	0.359736		254700001	254800000	0.477655		100400001	100500000	0.4709		36900001	37000000	0.153432		106950001	107050000	0.490488
	800001	900000	0.0538684		172100001	172200000	0.359574		159250001	159350000	0.477155		133100001	133200000	0.470693		103500001	103600000	0.153284		53150001	53250000	0.486481
	850001	950000	0.0299354		60900001	61000000	0.359573		26400001	26500000	0.476993		52550001	52650000	0.470621		140400001	140500000	0.153227		119700001	119800000	0.483339
	3200001	3300000	0.0416934		1100001	1200000	0.359341		81500001	81600000	0.47672		114250001	114350000	0.469938		95400001	95500000	0.153212		122400001	122500000	0.482653
	3250001	3350000	0.0635097		232500001	232600000	0.359306		37650001	37750000	0.476529		49850001	49950000	0.469017		88700001	88800000	0.152996		52050001	52150000	0.479512
	3300001	3400000	0.082469		245350001	245450000	0.359138		118700001	118800000	0.476442		190300001	190400000	0.468783		27650001	27750000	0.152728		90750001	90850000	0.475704
	14250001	14350000	0.0511291		7150001	7250000	0.359092		186600001	186700000	0.476129		230900001	231000000	0.468342		117750001	117850000	0.15255		46050001	46150000	0.47493
	20100001	20200000	0.0960522		245300001	245400000	0.358477		101800001	101900000	0.476023		230750001	230850000	0.467991		246450001	246550000	0.152281		194300001	194400000	0.474375
	21350001	21450000	0.068509		118100001	118200000	0.358298		84250001	84350000	0.475947		218450001	218550000	0.467924		168800001	168900000	0.152191		53000001	53100000	0.474131
	21600001	21700000	0.0709815		234850001	234950000	0.358146		54000001	54100000	0.475565		224050001	224150000	0.467722		201250001	201350000	0.152096		138800001	138900000	0.470258
	21650001	21750000	0.0892683		79600001	79700000	0.357818		155000001	155100000	0.47553		233200001	233300000	0.467555		86600001	86700000	0.152082		28700001	28800000	0.46995
	25850001	25950000	0.0740717		2300001	2400000	0.357698		200000001	200100000	0.475101		135400001	135500000	0.46746		96550001	96650000	0.151972		106500001	106600000	0.469328
	25900001	26000000	0.0581822		213250001	213350000	0.357389		120600001	120700000	0.47494		145950001	146050000	0.467282		31200001	31300000	0.151906		148050001	148150000	0.468533
	28700001	28800000	0.0542398		46000001	46100000	0.357121		220900001	221000000	0.474894		36600001	36700000	0.467265		52550001	52650000	0.151877		30250001	30350000	0.465769
	29850001	29950000	0.0518932	2	90850001	90950000	0.676307		254450001	254550000	0.474247		79750001	79850000	0.467202		118450001	118550000	0.151698		185500001	185600000	0.464189
	29900001	30000000	0.0645685		90800001	90900000	0.648353		49550001	49650000	0.473939		260950001	261050000	0.466584		231050001	231150000	0.151454		133300001	133400000	0.463889
	29950001	30050000	0.0571405		90900001	91000000	0.643878		62900001	63000000	0.473584		134550001	134650000	0.466546		49900001	50000000	0.151419		64450001	64550000	0.462974
	32900001	33000000	0.0650206		232950001	233050000	0.59415		115100001	115200000	0.473041		17800001	17900000	0.466448		117700001	117800000	0.151393		53050001	53150000	0.461936
	32950001	33050000	0.0473683		115900001	116000000	0.578237		121550001	121650000	0.472697		220350001	220450000	0.466348		116250001	116350000	0.151386		122350001	122450000	0.460919
	33250001	33350000	0.0517383		103950001	104050000	0.574514		183550001	183650000	0.471983		69400001	69500000	0.465991		250900001	251000000	0.151256		30200001	30300000	0.45995
	33350001	33450000	0.074598		106950001	107050000	0.567571		195650001	195750000	0.471596		58100001	58200000	0.465894		267100001	267200000	0.15078		111100001	111200000	0.459933
	33400001	33500000	0.0716435		51300001	51400000	0.554143		229650001	229750000	0.471567		105550001	105650000	0.465454		249950001	250050000	0.150689		106400001	106500000	0.459884
	33550001	33650000	0.123092		232900001	233000000	0.538879		275150001	275250000	0.471361		116950001	117050000	0.465434		57250001	57350000	0.150589		53100001	53200000	0.458959
	33600001	33700000	0.20814		224550001	224650000	0.529456		237350001	237450000	0.471		57250001	57350000	0.465303		50150001	50250000	0.15034		33600001	33700000	0.457504
	33650001	33750000	0.141858		65850001	65950000	0.524885		96950001	97050000	0.470405		150001	250000	0.465099		183150001	183250000	0.150324		106450001	106550000	0.457207
	33700001	33800000	0.122504		113700001	113800000	0.523908		121500001	121600000	0.470215		118700001	118800000	0.464909		65950001	66050000	0.150246		86650001	86750000	0.45473
	33750001	33850000	0.116105		148000001	148100000	0.519157		239200001	239300000	0.470154		115750001	115850000	0.46444		121300001	121400000	0.150239		138750001	138850000	0.453863
	34100001	34200000	0.0480743		107000001	107100000	0.518681		34500001	34600000	0.469238		49400001	49500000	0.463594		247250001	247350000	0.150187		51700001	51800000	0.452201
	34150001	34250000	0.0842964		29250001	29350000	0.512356		262050001	262150000	0.469024		24800001	24900000	0.463566		207650001	207750000	0.150129		104850001	104950000	0.452072
	34200001	34300000	0.043942		51250001	51350000	0.508256		140250001	140350000	0.4682		95100001	95200000	0.462802		27700001	27800000	0.14997		53850001	53950000	0.450948
	35950001	36050000	0.0435615		90950001	91050000	0.502137		220700001	220800000	0.468022		134250001	134350000	0.462758		268100001	268200000	0.149969		71050001	71150000	0.449438
	36000001	36100000	0.0563413		157750001	157850000	0.499334		79750001	79850000	0.467979		115700001	115800000	0.462611		87000001	87100000	0.149959		85750001	85850000	0.446796
	36850001	36950000	0.0568907		115850001	115950000	0.498877		250300001	250400000	0.467665		180800001	180900000	0.461781		113350001	113450000	0.14987		33850001	33950000	0.445851
	38800001	38900000	0.0474669		157700001	157800000	0.49533		78700001	78800000	0.467033		11350001	11450000	0.459927		103150001	103250000	0.149762		121700001	121800000	0.442635
	43350001	43450000	0.0690122		7850001	7950000	0.492036		114100001	114200000	0.466385		54150001	54250000	0.45933		19900001	20000000	0.14968		169600001	169700000	0.442074
	45400001	45500000	0.0670567		51350001	51450000	0.490615		264650001	264750000	0.466325		18000001	18100000	0.45927		197600001	197700000	0.149477		173900001	174000000	0.441465
	46000001	46100000	0.0719774		121700001	121800000	0.488229		49850001	49950000	0.466301		120150001	120250000	0.459051		243800001	243900000	0.149394		111150001	111250000	0.439992
	46050001	46150000	0.051843		111350001	111450000	0.48618		271850001	271950000	0.465777		133150001	133250000	0.459032		185700001	185800000	0.149289		53350001	53450000	0.439335
	46950001	47050000	0.0950232		7550001	7650000	0.482544		107250001	107350000	0.464794		48300001	48400000	0.459		161300001	161400000	0.149228		53800001	53900000	0.438868
	47000001	47100000	0.0756703		73650001	73750000	0.479171		88600001	88700000	0.464265		49550001	49650000	0.458696		208950001	209050000	0.148987		82800001	82900000	0.43849
	49700001	49800000	0.070863		7800001	7900000	0.478362		275250001	275350000	0.463746		186600001	186700000	0.458632		271550001	271650000	0.148474		122550001	122650000	0.437731
	49750001	49850000	0.105629		26950001	27050000	0.475244		248250001	248350000	0.463706		118550001	118650000	0.458559		266300001	266400000	0.147994		7800001	7900000	0.437376
	49800001	49900000	0.105163		29200001	29300000	0.475243		174950001	175050000	0.463298		105600001	105700000	0.458324		92100001	92200000	0.147776		54000001	54100000	0.436715
	50000001	50100000	0.0668407		51100001	51200000	0.475119		95350001	95450000	0.462946		186450001	186550000	0.458112		115400001	115500000	0.147667		51800001	51900000	0.435475
	50050001	50150000	0.0600515		50300001	50400000	0.475069		150350001	150450000	0.462858		224000001	224100000	0.457392		177100001	177200000	0.147561		117800001	117900000	0.43397
	50100001	50200000	0.0603399		108700001	108800000	0.474897		11350001	11450000	0.462576		18150001	18250000	0.457297		147450001	147550000	0.147421		177100001	177200000	0.433497
	50700001	50800000	0.0621429		233000001	233100000	0.47431		120150001	120250000	0.462437		20850001	20950000	0.457259		115250001	115350000	0.147411		84750001	84850000	0.433174
	51450001	51550000	0.0568078		222250001	222350000	0.471353		164800001	164900000	0.462165		80200001	80300000	0.456909		119050001	119150000	0.14732		173050001	173150000	0.432992
	51500001	51600000	0.109752		103900001	104000000	0.469592		117450001	117550000	0.46207		251150001	251250000	0.456907		73400001	73500000	0.147281		218500001	218600000	0.432944
	51550001	51650000	0.157279		52550001	52650000	0.468029		271550001	271650000	0.462015		239950001	240050000	0.456698		238850001	238950000	0.147094		142600001	142700000	0.432525
	51600001	51700000	0.305775		232250001	232350000	0.4661		248650001	248750000	0.461347		39000001	39100000	0.456413		130000001	130100000	0.147022		82600001	82700000	0.431965
	51650001	51750000	0.321493		148050001	148150000	0.464634		221100001	221200000	0.461228		245950001	246050000	0.45636		87650001	87750000	0.14701		201150001	201250000	0.431903
	51700001	51800000	0.374577		71100001	71200000	0.463659		268450001	268550000	0.460812		119800001	119900000	0.456183		244500001	244600000	0.146955		169550001	169650000	0.431262
	51750001	51850000	0.44238		90750001	90850000	0.462261		266300001	266400000	0.460811		240250001	240350000	0.456113		58350001	58450000	0.146665		117250001	117350000	0.430006
	51800001	51900000	0.275843		184500001	184600000	0.461305		120100001	120200000	0.460677		102150001	102250000	0.455619		110600001	110700000	0.146634		71100001	71200000	0.429125
	51850001	51950000	0.288643		232200001	232300000	0.460199		227250001	227350000	0.460622		117550001	117650000	0.455517		170750001	170850000	0.146627		218400001	218500000	0.428505
	51900001	52000000	0.353987		51200001	51300000	0.45862		183450001	183550000	0.460052		109150001	109250000	0.45542		70550001	70650000	0.146461		177050001	177150000	0.42722
	51950001	52050000	0.406496		133250001	133350000	0.457385		164750001	164850000	0.459572		112200001	112300000	0.455212		103300001	103400000	0.146384		128400001	128500000	0.427219
	52000001	52100000	0.426055		198800001	198900000	0.457284		245600001	245700000	0.459376		115000001	115100000	0.45512		65200001	65300000	0.14632		51650001	51750000	0.425155
	52050001	52150000	0.341087		234350001	234450000	0.457218		65600001	65700000	0.459339		122650001	122750000	0.455073		122000001	122100000	0.146237		194400001	194500000	0.424727
	52100001	52200000	0.389072		71050001	71150000	0.456357		119850001	119950000	0.459283		260900001	261000000	0.454916		162850001	162950000	0.146169		215050001	215150000	0.424305
	52150001	52250000	0.377054		36300001	36400000	0.451683		96500001	96600000	0.459131		136050001	136150000	0.454796		36850001	36950000	0.146123		54600001	54700000	0.424299
	52200001	52300000	0.386244		72850001	72950000	0.451036		263850001	263950000	0.458868		189000001	189100000	0.454165		161350001	161450000	0.146114		26950001	27050000	0.4241
	52250001	52350000	0.340681		108650001	108750000	0.447379		167500001	167600000	0.458847		90100001	90200000	0.453813		114700001	114800000	0.145984		106550001	106650000	0.423242
	52300001	52400000	0.253282		27000001	27100000	0.444952		86550001	86650000	0.458421		57800001	57900000	0.45292		96100001	96200000	0.145974		86600001	86700000	0.422918
	52350001	52450000	0.167119		115950001	116050000	0.444382		117950001	118050000	0.458364		211600001	211700000	0.452767		114750001	114850000	0.145893		53400001	53500000	0.422561
	52400001	52500000	0.140827		51150001	51250000	0.444317		114250001	114350000	0.458024		117950001	118050000	0.452713		208700001	208800000	0.145865		122450001	122550000	0.421484
	52450001	52550000	0.280579		85500001	85600000	0.444092		52550001	52650000	0.457822		262000001	262100000	0.452101		53100001	53200000	0.145447		148950001	149050000	0.419767
	52500001	52600000	0.24826		104000001	104100000	0.437487		176800001	176900000	0.457761		118500001	118600000	0.45201		74650001	74750000	0.145304		114000001	114100000	0.419589
	52550001	52650000	0.275453		161000001	161100000	0.436183		54150001	54250000	0.457699		134850001	134950000	0.451295		95800001	95900000	0.145277		33550001	33650000	0.418922
	52600001	52700000	0.361948		122650001	122750000	0.433303		217800001	217900000	0.457311		65650001	65750000	0.451058		34250001	34350000	0.144954		52950001	53050000	0.418879
	52650001	52750000	0.309844		127550001	127650000	0.432351		238850001	238950000	0.457299		82100001	82200000	0.451028		188600001	188700000	0.144934		53500001	53600000	0.417015
	52700001	52800000	0.25467		74500001	74600000	0.430755		184300001	184400000	0.457251	2	194100001	194200000	0.770143		114050001	114150000	0.14492		173950001	174050000	0.416872
	52750001	52850000	0.251061		173950001	174050000	0.430429		79050001	79150000	0.457062		103900001	104000000	0.767175		132300001	132400000	0.144867		82650001	82750000	0.416678
	52800001	52900000	0.316296		82850001	82950000	0.430304		201450001	201550000	0.456379		115100001	115200000	0.758943		143700001	143800000	0.144865		27000001	27100000	0.41546
	52850001	52950000	0.343046		176250001	176350000	0.429891	2	122400001	122500000	0.793883		72100001	72200000	0.758466		103600001	103700000	0.144848		184500001	184600000	0.415082
	52900001	53000000	0.319735		15950001	16050000	0.427527		52250001	52350000	0.780298		103950001	104050000	0.746082		143500001	143600000	0.144744		111200001	111300000	0.414255
	52950001	53050000	0.308414		13900001	14000000	0.426199		194100001	194200000	0.778438		72150001	72250000	0.736085		51400001	51500000	0.144725		175600001	175700000	0.413561
	53000001	53100000	0.209256		126000001	126100000	0.425634		122350001	122450000	0.77432		28350001	28450000	0.73148		34550001	34650000	0.144697		171750001	171850000	0.413095
	53050001	53150000	0.207371		86600001	86700000	0.425273		115100001	115200000	0.770383		72800001	72900000	0.720179		83050001	83150000	0.144664		145900001	146000000	0.411761
	53100001	53200000	0.248322		198850001	198950000	0.42509		52300001	52400000	0.76609		28550001	28650000	0.715417		147550001	147650000	0.144648		45800001	45900000	0.411732
	53150001	53250000	0.247539		111400001	111500000	0.424921		72100001	72200000	0.76		72850001	72950000	0.711		252650001	252750000	0.144517		7550001	7650000	0.41148
	53200001	53300000	0.0896512		85550001	85650000	0.423707		72150001	72250000	0.750953		52450001	52550000	0.705676		86950001	87050000	0.144451		190900001	191000000	0.409999
	53250001	53350000	0.0949422		46450001	46550000	0.420502		52200001	52300000	0.739542		28300001	28400000	0.70554		114200001	114300000	0.144431		221600001	221700000	0.409113
	53300001	53400000	0.209501		184550001	184650000	0.42045		122300001	122400000	0.720489		235650001	235750000	0.696604		182950001	183050000	0.144392		106150001	106250000	0.408978
	53350001	53450000	0.295764		185500001	185600000	0.420288		52150001	52250000	0.715938		28400001	28500000	0.689537		84350001	84450000	0.144252		121750001	121850000	0.407683
	53400001	53500000	0.316143		234400001	234500000	0.420164		122250001	122350000	0.715596		115150001	115250000	0.683635		54050001	54150000	0.144198		215100001	215200000	0.406842
	53450001	53550000	0.197192		71150001	71250000	0.418668		51850001	51950000	0.709871		115050001	115150000	0.682322		222600001	222700000	0.144089		67800001	67900000	0.405813
	53500001	53600000	0.389667		142150001	142250000	0.417656		103900001	104000000	0.708603		52400001	52500000	0.676827		223950001	224050000	0.144044		85700001	85800000	0.405724
	53550001	53650000	0.439237		106900001	107000000	0.417527		43050001	43150000	0.70779		189600001	189700000	0.661731		119800001	119900000	0.143849		52600001	52700000	0.40491
	53600001	53700000	0.223579		51050001	51150000	0.416945		106450001	106550000	0.706765		50500001	50600000	0.660895		222700001	222800000	0.143788		243850001	243950000	0.403969
	53650001	53750000	0.307703		74550001	74650000	0.416722		28550001	28650000	0.704015		223500001	223600000	0.660683		183200001	183300000	0.14342		51100001	51200000	0.403644
	53700001	53800000	0.419592		13950001	14050000	0.414515		28500001	28600000	0.699513		115200001	115300000	0.658601		221050001	221150000	0.143342		85100001	85200000	0.403067
	53750001	53850000	0.362126		84750001	84850000	0.414401		50600001	50700000	0.699129		52350001	52450000	0.658117		274450001	274550000	0.143145		117750001	117850000	0.402928
	53800001	53900000	0.277514		36350001	36450000	0.413914		52350001	52450000	0.695602		28500001	28600000	0.657583		255750001	255850000	0.142945		185450001	185550000	0.401557
	53850001	53950000	0.283698		179900001	180000000	0.41157		30650001	30750000	0.694227		223550001	223650000	0.655624		273600001	273700000	0.142781		53650001	53750000	0.401086
	53900001	54000000	0.195919		111100001	111200000	0.411175		28450001	28550000	0.692824		173700001	173800000	0.65393		247300001	247400000	0.142744		20200001	20300000	0.399553
	53950001	54050000	0.245094		15900001	16000000	0.407972		106100001	106200000	0.682961		106450001	106550000	0.649749	2	113700001	113800000	0.361766		224550001	224650000	0.399429
	54000001	54100000	0.333632		50350001	50450000	0.40792		52750001	52850000	0.682948		217000001	217100000	0.646579		82200001	82300000	0.309782		58650001	58750000	0.39865
	54050001	54150000	0.268254		66250001	66350000	0.407434		50500001	50600000	0.678444		31450001	31550000	0.646191		28300001	28400000	0.296166		138850001	138950000	0.398229
	54100001	54200000	0.140394		20200001	20300000	0.406883		158950001	159050000	0.677365		43050001	43150000	0.645448		250001	350000	0.290242		106850001	106950000	0.396967
	54150001	54250000	0.0822288		74600001	74700000	0.406468		115050001	115150000	0.675188		28450001	28550000	0.644149		300001	400000	0.255681		159950001	160050000	0.395969
	54200001	54300000	0.0900303		58350001	58450000	0.404308		31450001	31550000	0.674298		182300001	182400000	0.643157		40400001	40500000	0.247882		106200001	106300000	0.39562
	54250001	54350000	0.106069		142600001	142700000	0.403797		173700001	173800000	0.6738		100300001	100400000	0.641494		200001	300000	0.239599		142150001	142250000	0.395325
	54300001	54400000	0.154704		201300001	201400000	0.403086		28400001	28500000	0.667754		104000001	104100000	0.641203		28350001	28450000	0.238624		52650001	52750000	0.394961
	54350001	54450000	0.145888		176300001	176400000	0.402829		43100001	43200000	0.664701		103850001	103950000	0.639007		242550001	242650000	0.235875		138700001	138800000	0.394915
	54400001	54500000	0.0973453		65800001	65900000	0.402363		115150001	115250000	0.661434		52500001	52600000	0.631542		50700001	50800000	0.235699		104900001	105000000	0.39477
	54450001	54550000	0.0807814		64450001	64550000	0.401512		51800001	51900000	0.659039		224550001	224650000	0.628991		120000001	120100000	0.232829		29850001	29950000	0.394543
	54550001	54650000	0.190049		50250001	50350000	0.401066		50550001	50650000	0.657715		43100001	43200000	0.625112		99900001	100000000	0.231194		53950001	54050000	0.394171
	54600001	54700000	0.320623		29150001	29250000	0.399717		52000001	52100000	0.657292		106500001	106600000	0.621221		150001	250000	0.228919		130150001	130250000	0.393661
	54650001	54750000	0.150425		125950001	126050000	0.399549		50650001	50750000	0.655982		50600001	50700000	0.620794		242500001	242600000	0.226337		68850001	68950000	0.393437
	54700001	54800000	0.0758802		145850001	145950000	0.399217		185450001	185550000	0.655612		185450001	185550000	0.618197		350001	450000	0.224025		190000001	190100000	0.39331
	54750001	54850000	0.152681		184450001	184550000	0.398713		106400001	106500000	0.655308		72750001	72850000	0.617577		40350001	40450000	0.221266		161000001	161100000	0.393258
	54800001	54900000	0.223104		115800001	115900000	0.397815		53000001	53100000	0.653582		30650001	30750000	0.612865		90800001	90900000	0.220115		128350001	128450000	0.392667
	54850001	54950000	0.130259		169500001	169600000	0.397321		53050001	53150000	0.652744		217050001	217150000	0.602144		224000001	224100000	0.217113		192200001	192300000	0.391756
	54900001	55000000	0.131893		169600001	169700000	0.396507		217000001	217100000	0.647685		50550001	50650000	0.601519		82250001	82350000	0.216485		36350001	36450000	0.39165
	54950001	55050000	0.0988514		7500001	7600000	0.39576		39100001	39200000	0.645831		74300001	74400000	0.59811		232950001	233050000	0.214387		158950001	159050000	0.391389
	55050001	55150000	0.0982901		177100001	177200000	0.395512		106500001	106600000	0.64461		50450001	50550000	0.595341		29250001	29350000	0.214066		51050001	51150000	0.391385
	55100001	55200000	0.11896		190050001	190150000	0.395444		115200001	115300000	0.642734		39100001	39200000	0.593089		164900001	165000000	0.212397		106350001	106450000	0.389641
	55150001	55250000	0.0883779		235650001	235750000	0.394917		223550001	223650000	0.640077		52300001	52400000	0.589244		100750001	100850000	0.211618		7850001	7950000	0.389637
	55300001	55400000	0.0829753		73600001	73700000	0.394905		51950001	52050000	0.639245		116950001	117050000	0.5889		40450001	40550000	0.21078		57500001	57600000	0.389452
	55350001	55450000	0.108275		204100001	204200000	0.394378		59700001	59800000	0.636091		127550001	127650000	0.587927		217000001	217100000	0.208856		190950001	191050000	0.389361
	55400001	55500000	0.104263		51900001	52000000	0.394302		223500001	223600000	0.63415		235600001	235700000	0.587044		39100001	39200000	0.208499		198650001	198750000	0.389148
	55450001	55550000	0.0731433		15000001	15100000	0.39412		28350001	28450000	0.63399		16250001	16350000	0.583552		228000001	228100000	0.208158		155800001	155900000	0.388978
	55500001	55600000	0.071994		42700001	42800000	0.392958		189600001	189700000	0.632236		122250001	122350000	0.580543		150600001	150700000	0.208019		128450001	128550000	0.388626
	55550001	55650000	0.0847409		45900001	46000000	0.392761		122650001	122750000	0.631729		232200001	232300000	0.57968		113750001	113850000	0.205095		64400001	64500000	0.38812
	55600001	55700000	0.0596809		14950001	15050000	0.392741		235650001	235750000	0.630547		74350001	74450000	0.575446		39550001	39650000	0.204983		185400001	185500000	0.387684
	55650001	55750000	0.0898772		128500001	128600000	0.392005		100300001	100400000	0.62861		72700001	72800000	0.573627		223550001	223650000	0.204509		36300001	36400000	0.386739
	55700001	55800000	0.0822363		45650001	45750000	0.39197		103850001	103950000	0.627476		194050001	194150000	0.571776		39650001	39750000	0.20375		173850001	173950000	0.386624
	55750001	55850000	0.0843802		234300001	234400000	0.390833		103950001	104050000	0.627394		193900001	194000000	0.569551		223500001	223600000	0.203735		53300001	53400000	0.386615
	55800001	55900000	0.113658		4600001	4700000	0.389389		194350001	194450000	0.617841		242500001	242600000	0.568849		174750001	174850000	0.20343		133200001	133300000	0.38482
	55850001	55950000	0.107803		106850001	106950000	0.389084		72350001	72450000	0.617497		122300001	122400000	0.568065		99850001	99950000	0.202954		66250001	66350000	0.382831
	55900001	56000000	0.177469		147950001	148050000	0.389078		52100001	52200000	0.615125		50650001	50750000	0.567648		197600001	197700000	0.202783		209550001	209650000	0.382388
	55950001	56050000	0.197621		229100001	229200000	0.388715		72700001	72800000	0.61495		71300001	71400000	0.565837		113650001	113750000	0.201808		103950001	104050000	0.382266
	56000001	56100000	0.0960856		46500001	46600000	0.388559		122450001	122550000	0.613353		59700001	59800000	0.565422		29200001	29300000	0.201443		78400001	78500000	0.381995
	56050001	56150000	0.164359		20250001	20350000	0.38845		190000001	190100000	0.606475		173750001	173850000	0.560023		132800001	132900000	0.201425		128500001	128600000	0.38163
	56100001	56200000	0.121335		218400001	218500000	0.388381		72400001	72500000	0.605938		208500001	208600000	0.559488		2250001	2350000	0.199974		45750001	45850000	0.381606
	56200001	56300000	0.0734483		74450001	74550000	0.3876		52800001	52900000	0.604648		122350001	122450000	0.558287		90850001	90950000	0.199344		28750001	28850000	0.381375
	56250001	56350000	0.0978312		203850001	203950000	0.387565		159000001	159100000	0.604312		189550001	189650000	0.557951		29050001	29150000	0.198435		117300001	117400000	0.380538
	56300001	56400000	0.0851493		157650001	157750000	0.387021		51750001	51850000	0.603309		158950001	159050000	0.55775		38000001	38100000	0.197548		176250001	176350000	0.380494
	56350001	56450000	0.0703245		74650001	74750000	0.386972		242550001	242650000	0.602384		106100001	106200000	0.55657		52400001	52500000	0.197221		88700001	88800000	0.380473
	56400001	56500000	0.0759099		179950001	180050000	0.386919		243300001	243400000	0.602005		128250001	128350000	0.554013		90750001	90850000	0.195921		197050001	197150000	0.380136
	56450001	56550000	0.0690116		128300001	128400000	0.386648		158900001	159000000	0.60199		106600001	106700000	0.552549		120050001	120150000	0.195892		79850001	79950000	0.380113
	56500001	56600000	0.0518907		71200001	71300000	0.386195		28300001	28400000	0.600136		72400001	72500000	0.552219		164850001	164950000	0.192499		51850001	51950000	0.379969
	56550001	56650000	0.0705821		10950001	11050000	0.385372		242500001	242600000	0.598613		40350001	40450000	0.551974		28250001	28350000	0.191814		169650001	169750000	0.379283
	56600001	56700000	0.0917976		145900001	146000000	0.384976		72800001	72900000	0.597373		97350001	97450000	0.55171		11650001	11750000	0.190089		163350001	163450000	0.378623
	56650001	56750000	0.0697554		74300001	74400000	0.38436		72200001	72300000	0.594363		57200001	57300000	0.551678		31350001	31450000	0.189959		67850001	67950000	0.378139
	56700001	56800000	0.124779		128450001	128550000	0.384026		243850001	243950000	0.594099		159950001	160050000	0.551116		39250001	39350000	0.189143		82900001	83000000	0.377697
	56750001	56850000	0.119459		97350001	97450000	0.383894		106150001	106250000	0.593158		65650001	65750000	0.551017		23250001	23350000	0.189078		58550001	58650000	0.37766
	56800001	56900000	0.0419428		71300001	71400000	0.383836		72750001	72850000	0.592641		110400001	110500000	0.55061		23200001	23300000	0.189059		147150001	147250000	0.377545
	56900001	57000000	0.0626036		243300001	243400000	0.383655		52400001	52500000	0.591606		39650001	39750000	0.549779		64600001	64700000	0.187667		113950001	114050000	0.377445
	56950001	57050000	0.062551		106700001	106800000	0.383285		185400001	185500000	0.589979		157700001	157800000	0.549081		126500001	126600000	0.187319		119750001	119850000	0.377038
	57000001	57100000	0.0663263		133200001	133300000	0.382807		191100001	191200000	0.588137		185400001	185500000	0.54804		197650001	197750000	0.187285		145850001	145950000	0.375384
	57200001	57300000	0.0552661		160150001	160250000	0.382597		104000001	104100000	0.5873		72350001	72450000	0.547476		11600001	11700000	0.18721		106100001	106200000	0.37466
	57250001	57350000	0.0676947		207650001	207750000	0.381832		31100001	31200000	0.584369		106550001	106650000	0.546627		165700001	165800000	0.187012		194000001	194100000	0.373465
	57300001	57400000	0.11725		198600001	198700000	0.381795		173750001	173850000	0.584271		193950001	194050000	0.546542		120200001	120300000	0.185663		109100001	109200000	0.373183
	57350001	57450000	0.130903		104900001	105000000	0.381703		191000001	191100000	0.584162		141700001	141800000	0.544584		72700001	72800000	0.185521		152250001	152350000	0.372736
	57400001	57500000	0.15002		171700001	171800000	0.38138		106050001	106150000	0.58078		238600001	238700000	0.542914		77050001	77150000	0.185355		138150001	138250000	0.372536
	57450001	57550000	0.124946		207600001	207700000	0.381141		106550001	106650000	0.579787		191000001	191100000	0.54275		20250001	20350000	0.184894		194250001	194350000	0.371823
	57500001	57600000	0.0719959		26900001	27000000	0.380745		116950001	117050000	0.577922		223450001	223550000	0.542019		50650001	50750000	0.184838		74550001	74650000	0.371578
	57550001	57650000	0.0876643		14050001	14150000	0.380106		30600001	30700000	0.577047		238650001	238750000	0.540864		32800001	32900000	0.184592		70650001	70750000	0.37149
	57600001	57700000	0.0818132		232400001	232500000	0.379882		185500001	185600000	0.576364		231750001	231850000	0.539652		64650001	64750000	0.184494		52800001	52900000	0.370942
	57650001	57750000	0.080615		148200001	148300000	0.379735		21300001	21400000	0.575392		122400001	122500000	0.539599		240300001	240400000	0.184342		122500001	122600000	0.370913
	57700001	57800000	0.0684063		133300001	133400000	0.379609		80600001	80700000	0.575133		72200001	72300000	0.539031		39150001	39250000	0.183979		13950001	14050000	0.370869
	58450001	58550000	0.0757345		183900001	184000000	0.379297		1850001	1950000	0.575071		65850001	65950000	0.537996		52050001	52150000	0.183474		173000001	173100000	0.370154
	58600001	58700000	0.0939354		46050001	46150000	0.379041		21350001	21450000	0.574402		79850001	79950000	0.535574		233000001	233100000	0.183135		106900001	107000000	0.36998
	58650001	58750000	0.19022		7250001	7350000	0.378949		55600001	55700000	0.570717		16300001	16400000	0.53354		52350001	52450000	0.182743		25200001	25300000	0.368926
	58700001	58800000	0.205998		108750001	108850000	0.37892		159950001	160050000	0.570325		22200001	22300000	0.533224		227950001	228050000	0.18223		84700001	84800000	0.368577
	58750001	58850000	0.0928333		198650001	198750000	0.378311		72850001	72950000	0.568685		43000001	43100000	0.533106		16250001	16350000	0.181988		145700001	145800000	0.368569
	59550001	59650000	0.0779548		169550001	169650000	0.377183		51900001	52000000	0.563124		100350001	100450000	0.532971		240250001	240350000	0.181537		2350001	2450000	0.368519
	59600001	59700000	0.130818		7200001	7300000	0.37624		223600001	223700000	0.562709		80600001	80700000	0.532011		28550001	28650000	0.181213		111050001	111150000	0.367568
	59650001	59750000	0.069749		117300001	117400000	0.376012		141700001	141800000	0.561769		105700001	105800000	0.531858		39200001	39300000	0.180643		74500001	74600000	0.367544
	59900001	60000000	0.0678983		236800001	236900000	0.375863		181000001	181100000	0.560473		106400001	106500000	0.531654		28200001	28300000	0.180549		197100001	197200000	0.367498
	60350001	60450000	0.0717725		198000001	198100000	0.375665		191050001	191150000	0.557997		223600001	223700000	0.530203		77350001	77450000	0.180147		163300001	163400000	0.367194
	60400001	60500000	0.0947758		185400001	185500000	0.375467		52700001	52800000	0.557922		242550001	242650000	0.529978		109200001	109300000	0.179803		20100001	20200000	0.366659
	60500001	60600000	0.0785116		29850001	29950000	0.375081		223450001	223550000	0.557759		224000001	224100000	0.529915		32100001	32200000	0.17974		122300001	122400000	0.366038
	60550001	60650000	0.105722		212250001	212350000	0.374974		53550001	53650000	0.557617		243300001	243400000	0.528396		217350001	217450000	0.178758		162650001	162750000	0.365572
	63850001	63950000	0.0527896		173900001	174000000	0.374431		112700001	112800000	0.5574		43150001	43250000	0.528141		45050001	45150000	0.177977		171700001	171800000	0.365502
	67800001	67900000	0.162611		112950001	113050000	0.373774		243800001	243900000	0.556772		115250001	115350000	0.527428		39600001	39700000	0.177964		169500001	169600000	0.365486
	67850001	67950000	0.106882		7150001	7250000	0.373144		190850001	190950000	0.555705		178550001	178650000	0.52503		11200001	11300000	0.177719		51150001	51250000	0.365122
	68800001	68900000	0.0592381		160000001	160100000	0.372774		16250001	16350000	0.555425		189650001	189750000	0.523174		212900001	213000000	0.176992		201200001	201300000	0.364731
	72800001	72900000	0.0755613		220400001	220500000	0.372376		106600001	106700000	0.554118		218500001	218600000	0.522712		177900001	178000000	0.176766		84150001	84250000	0.364662
	72850001	72950000	0.127025		113650001	113750000	0.371608		182300001	182400000	0.551662		65700001	65800000	0.520236		19550001	19650000	0.176589		114800001	114900000	0.364627
	74150001	74250000	0.0837159		106500001	106600000	0.371225		57200001	57300000	0.551322		79900001	80000000	0.519974		2200001	2300000	0.17639		162150001	162250000	0.364582
	74200001	74300000	0.110926		67600001	67700000	0.371191		234450001	234550000	0.551116		218450001	218550000	0.519414		220400001	220500000	0.176157		88100001	88200000	0.364504
	74250001	74350000	0.0566754		73450001	73550000	0.370339		197350001	197450000	0.550753		227000001	227100000	0.515626		179550001	179650000	0.175514		198600001	198700000	0.364278
	76300001	76400000	0.0397072		66300001	66400000	0.369923		190800001	190900000	0.550695		160600001	160700000	0.515414		77400001	77500000	0.175248		234350001	234450000	0.364112
	79300001	79400000	0.0579645		176200001	176300000	0.368091		43150001	43250000	0.549866		213800001	213900000	0.514612		51500001	51600000	0.17493		79350001	79450000	0.363785
	79800001	79900000	0.0513788		72800001	72900000	0.367376		53500001	53600000	0.549528		71200001	71300000	0.513632		39700001	39800000	0.174674		199200001	199300000	0.363707
	79950001	80050000	0.0795075		67800001	67900000	0.367365		50001	150000	0.548247		55850001	55950000	0.512452		219150001	219250000	0.174631		29900001	30000000	0.363143
	80000001	80100000	0.0827028		13850001	13950000	0.367293		2300001	2400000	0.547065		243850001	243950000	0.512424		39300001	39400000	0.174543		22400001	22500000	0.363139
	82450001	82550000	0.0789518		13800001	13900000	0.367226		100001	200000	0.546271		60950001	61050000	0.512422		172300001	172400000	0.174163		30950001	31050000	0.362864
	82500001	82600000	0.0684088		198900001	199000000	0.367129		111300001	111400000	0.545687		112700001	112800000	0.510709		38750001	38850000	0.17396		58800001	58900000	0.362795
	83400001	83500000	0.0561784		198200001	198300000	0.366731		216950001	217050000	0.545061		40300001	40400000	0.510582		107850001	107950000	0.173808		109150001	109250000	0.362709
	83450001	83550000	0.0651194		215050001	215150000	0.366623		100250001	100350000	0.542748		248950001	249050000	0.510463		113500001	113600000	0.173173		31150001	31250000	0.362099
	84200001	84300000	0.039988		204150001	204250000	0.366567		195950001	196050000	0.541829		185500001	185600000	0.509189		217050001	217150000	0.173042		33650001	33750000	0.361515
	84250001	84350000	0.0499956		19500001	19600000	0.36644		185000001	185100000	0.540164		113000001	113100000	0.509009		224150001	224250000	0.172963		190050001	190150000	0.361187
	84500001	84600000	0.11078		5750001	5850000	0.366385		43000001	43100000	0.537786		18350001	18450000	0.508862		82550001	82650000	0.172637		192250001	192350000	0.361149
	85700001	85800000	0.0980133		215100001	215200000	0.365928		82850001	82950000	0.536931		73500001	73600000	0.508706		39500001	39600000	0.17228		43350001	43450000	0.360996
	85750001	85850000	0.0894244		92100001	92200000	0.365917		50450001	50550000	0.536574		73450001	73550000	0.506681		52500001	52600000	0.172064		228050001	228150000	0.360978
	87050001	87150000	0.0523361		79150001	79250000	0.365259		52050001	52150000	0.53536		300001	400000	0.506416		150650001	150750000	0.171646		175550001	175650000	0.360709
	87100001	87200000	0.0732687		171750001	171850000	0.364241		215050001	215150000	0.534727		50200001	50300000	0.505636		28450001	28550000	0.17145		52350001	52450000	0.360564
	90350001	90450000	0.0462568		236750001	236850000	0.364181		99900001	100000000	0.534542		170900001	171000000	0.505498		109250001	109350000	0.171412		211600001	211700000	0.360538
	90700001	90800000	0.0517622		180600001	180700000	0.364105		51500001	51600000	0.532831		232250001	232350000	0.503197		172250001	172350000	0.17058		159000001	159100000	0.360502
	90850001	90950000	0.0462814		229150001	229250000	0.364105		194700001	194800000	0.532737		82850001	82950000	0.502588		64700001	64800000	0.170068		169950001	170050000	0.360344
	90900001	91000000	0.0747945		111150001	111250000	0.363923		64450001	64550000	0.532647		82650001	82750000	0.502135		212850001	212950000	0.169899		62550001	62650000	0.360066
	90950001	91050000	0.0729764		160950001	161050000	0.362773		175600001	175700000	0.531729		1850001	1950000	0.501551		100001	200000	0.169824		197000001	197100000	0.359462
	91450001	91550000	0.050509		98550001	98650000	0.362756		72900001	73000000	0.531619		112950001	113050000	0.500647		80150001	80250000	0.169652		243800001	243900000	0.359439
	97550001	97650000	0.0655576		203900001	204000000	0.362537		155700001	155800000	0.530848		71000001	71100000	0.500296		29100001	29200000	0.169546		218350001	218450000	0.359163
	97600001	97700000	0.109797		142200001	142300000	0.36216		60950001	61050000	0.530009		42100001	42200000	0.500252		220350001	220450000	0.169507		45850001	45950000	0.359075
	97650001	97750000	0.0531738		198950001	199050000	0.362033		53400001	53500000	0.530004		168950001	169050000	0.4994		29000001	29100000	0.169218		185000001	185100000	0.359032
	103450001	103550000	0.0684427		185350001	185450000	0.361427		53150001	53250000	0.529872		235700001	235800000	0.498174		50500001	50600000	0.168644		90200001	90300000	0.35853
	103500001	103600000	0.0797776		152200001	152300000	0.360673		82800001	82900000	0.529624		55800001	55900000	0.498038		400001	500000	0.167111		80200001	80300000	0.358527
	104100001	104200000	0.0359613		111050001	111150000	0.360649		224000001	224100000	0.528527		158900001	159000000	0.496708		113550001	113650000	0.166975		130100001	130200000	0.357237
	104200001	104300000	0.0647228		12950001	13050000	0.360342		232200001	232300000	0.528018		39150001	39250000	0.49564		142950001	143050000	0.166965		104800001	104900000	0.357085
	105000001	105100000	0.0552334		214900001	215000000	0.360303		194300001	194400000	0.527534		191100001	191200000	0.494447		107000001	107100000	0.166674		185350001	185450000	0.356732
	106050001	106150000	0.0377397		14200001	14300000	0.360195		184950001	185050000	0.527525		190850001	190950000	0.493858		224100001	224200000	0.166567		79300001	79400000	0.356397
	106150001	106250000	0.0614772		183750001	183850000	0.360074		195900001	196000000	0.52509		55600001	55700000	0.492422		50600001	50700000	0.166142		86700001	86800000	0.356129
	106200001	106300000	0.146904		79000001	79100000	0.360069		229650001	229750000	0.524741		167000001	167100000	0.492152		224050001	224150000	0.165849		13900001	14000000	0.355803
	106250001	106350000	0.153876		208700001	208800000	0.359452		197300001	197400000	0.523697		128450001	128550000	0.490879		31200001	31300000	0.165579		240900001	241000000	0.355611
	106300001	106400000	0.0815203		78950001	79050000	0.359005		235700001	235800000	0.523351		350001	450000	0.490771		28500001	28600000	0.165038		53900001	54000000	0.355459
	108650001	108750000	0.111813		245800001	245900000	0.358954		51700001	51800000	0.522988		45900001	46000000	0.490273		101400001	101500000	0.164777		86800001	86900000	0.355267
	108700001	108800000	0.132545		9100001	9200000	0.358572		159050001	159150000	0.522968		56150001	56250000	0.490179		169800001	169900000	0.164464		232200001	232300000	0.355204
	108750001	108850000	0.0985641		224600001	224700000	0.358022		115250001	115350000	0.522771		105650001	105750000	0.490033		109050001	109150000	0.164381		164800001	164900000	0.354932
	108800001	108900000	0.0875143		177150001	177250000	0.357906		106350001	106450000	0.522709		65800001	65900000	0.489615		65400001	65500000	0.164111		148200001	148300000	0.354463
	108850001	108950000	0.0478721		207950001	208050000	0.357619		52950001	53050000	0.522048		207900001	208000000	0.488587		16600001	16700000	0.163459		85050001	85150000	0.354104
	108950001	109050000	0.0579695		225450001	225550000	0.357583		51550001	51650000	0.522004		39600001	39700000	0.488229		43050001	43150000	0.163121		106800001	106900000	0.354082
	109000001	109100000	0.0722961		45750001	45850000	0.357566		79850001	79950000	0.521233		66250001	66350000	0.488051		203550001	203650000	0.163039		58500001	58600000	0.353235
	109050001	109150000	0.0956267		121750001	121850000	0.357326		196050001	196150000	0.520757		227150001	227250000	0.487613		115850001	115950000	0.162958		26900001	27000000	0.352653
	109100001	109200000	0.0835579		53800001	53900000	0.357267		194400001	194500000	0.519		157750001	157850000	0.487491		19500001	19600000	0.162861		107600001	107700000	0.352574
	109150001	109250000	0.0767171		203050001	203150000	0.357065		224050001	224150000	0.516024		191450001	191550000	0.487128		128050001	128150000	0.162303		209500001	209600000	0.352264
	109200001	109300000	0.095165	3	124700001	124800000	0.703965		194250001	194350000	0.51555		52050001	52150000	0.487019		50550001	50650000	0.16225		51600001	51700000	0.352203
	109250001	109350000	0.0613788		124400001	124500000	0.680715		72950001	73050000	0.51529		106150001	106250000	0.486728		216950001	217050000	0.162187		84100001	84200000	0.351432
	110200001	110300000	0.0769179		124450001	124550000	0.668797		39150001	39250000	0.514677		100001	200000	0.486724		65450001	65550000	0.161995		142100001	142200000	0.350732
	110250001	110350000	0.135723		111300001	111400000	0.592691		39650001	39750000	0.514398		243800001	243900000	0.485825		107050001	107150000	0.161948		176300001	176400000	0.35011
	110300001	110400000	0.0916402		97900001	98000000	0.586945		228450001	228550000	0.514392		227050001	227150000	0.485739		79550001	79650000	0.161847		72100001	72200000	0.349805
	110350001	110450000	0.0521858		111350001	111450000	0.577639		238600001	238700000	0.514153		31100001	31200000	0.484647		51550001	51650000	0.161507		232250001	232350000	0.349405
	110400001	110500000	0.0413088		119600001	119700000	0.577402		99950001	100050000	0.512345		29900001	30000000	0.484091		223950001	224050000	0.161337		194150001	194250000	0.349316
	115900001	116000000	0.127727		124750001	124850000	0.576889		197850001	197950000	0.512323		244900001	245000000	0.484034		38800001	38900000	0.161246		240850001	240950000	0.349207
	115950001	116050000	0.0548065		119650001	119750000	0.569446		65650001	65750000	0.512294		99900001	100000000	0.483893		115700001	115800000	0.161093		2300001	2400000	0.349167
	117000001	117100000	0.0710562		49650001	49750000	0.565824		53350001	53450000	0.511964		2250001	2350000	0.483353		80200001	80300000	0.160767		113700001	113800000	0.349044
	117350001	117450000	0.0841261		97850001	97950000	0.561107		196000001	196100000	0.511931		216300001	216400000	0.483249		221900001	222000000	0.160696		234300001	234400000	0.348941
	117400001	117500000	0.124291		111400001	111500000	0.555865		31050001	31150000	0.511913		64450001	64550000	0.482325		43100001	43200000	0.16044		194100001	194200000	0.348892
	117450001	117550000	0.077388		213250001	213350000	0.555792		194150001	194250000	0.511096		208550001	208650000	0.481912		104100001	104200000	0.160336		80250001	80350000	0.348833
	120450001	120550000	0.08907		67950001	68050000	0.546226		54600001	54700000	0.510979		159600001	159700000	0.481672		11250001	11350000	0.160321		86750001	86850000	0.348822
	120500001	120600000	0.197155		7650001	7750000	0.544543		82650001	82750000	0.510665		197300001	197400000	0.481423		229200001	229300000	0.159868		114050001	114150000	0.347856
	120550001	120650000	0.121171		68900001	69000000	0.54426		194550001	194650000	0.51048		229650001	229750000	0.480735		28150001	28250000	0.159865		220400001	220500000	0.347795
	120750001	120850000	0.0340513		67900001	68000000	0.5431		22200001	22300000	0.508607		150001	250000	0.480282		100700001	100800000	0.159689		155750001	155850000	0.347627
	120800001	120900000	0.0802492		350001	450000	0.54295		40750001	40850000	0.508289		50250001	50350000	0.479738		38050001	38150000	0.159254		109200001	109300000	0.347387
	121400001	121500000	0.0531389		213200001	213300000	0.539065		28900001	29000000	0.508245		45750001	45850000	0.479231		13750001	13850000	0.159087		129650001	129750000	0.347347
	121450001	121550000	0.0825653		105000001	105100000	0.526281		82200001	82300000	0.507592		114250001	114350000	0.479195		29300001	29400000	0.15877		198800001	198900000	0.347294
	121500001	121600000	0.0651097		31900001	32000000	0.524804		168950001	169050000	0.507403		160000001	160100000	0.478296		58450001	58550000	0.15867		182850001	182950000	0.346577
	121550001	121650000	0.0418877		8300001	8400000	0.524584		20750001	20850000	0.506837		50001	150000	0.478295		142150001	142250000	0.15862		236500001	236600000	0.346543
	122250001	122350000	0.0619054		124500001	124600000	0.523591		194750001	194850000	0.505619		114450001	114550000	0.477865		29150001	29250000	0.158334		66200001	66300000	0.346121
	122300001	122400000	0.086824		124650001	124750000	0.518056		20100001	20200000	0.505348		190800001	190900000	0.477035		21250001	21350000	0.158005		30900001	31000000	0.345901
	122350001	122450000	0.181395		61750001	61850000	0.514269		229600001	229700000	0.504536		128500001	128600000	0.476931		16150001	16250000	0.15778		68050001	68150000	0.345803
	122400001	122500000	0.212854		103550001	103650000	0.504165		111350001	111450000	0.504437		73350001	73450000	0.476691		32750001	32850000	0.15773		234400001	234500000	0.345406
	122450001	122550000	0.0935171		105050001	105150000	0.49876		100350001	100450000	0.503308		173450001	173550000	0.47586		28400001	28500000	0.157539		33900001	34000000	0.345233
	122550001	122650000	0.0659634		111250001	111350000	0.498344		105700001	105800000	0.503014		208450001	208550000	0.475708		179600001	179700000	0.157525		90250001	90350000	0.345036
	122600001	122700000	0.0764388		172000001	172100000	0.495529		31150001	31250000	0.502925		2300001	2400000	0.475486		77100001	77200000	0.157419		99050001	99150000	0.344886
	122650001	122750000	0.128788		44300001	44400000	0.493393		177900001	178000000	0.501724		45700001	45800000	0.475396		52550001	52650000	0.15711		31450001	31550000	0.344598
	122700001	122800000	0.150607		105250001	105350000	0.492811		235350001	235450000	0.501483		23550001	23650000	0.474984		52450001	52550000	0.156724		134150001	134250000	0.344524
	122750001	122850000	0.139556		19550001	19650000	0.492689		71200001	71300000	0.500479		130500001	130600000	0.474486		197850001	197950000	0.15641		20250001	20350000	0.3441
	122800001	122900000	0.118562		105300001	105400000	0.487693		193950001	194050000	0.500279		171650001	171750000	0.474458		235200001	235300000	0.155859		152200001	152300000	0.343955
	122850001	122950000	0.101496		119250001	119350000	0.483769		208550001	208650000	0.500264		191050001	191150000	0.474352		105650001	105750000	0.155606		88150001	88250000	0.34343
	122900001	123000000	0.0581683		172050001	172150000	0.482322		189950001	190050000	0.499136		26950001	27050000	0.473325		110650001	110750000	0.154872		79900001	80000000	0.343138
	124000001	124100000	0.116697		68000001	68100000	0.480715		174750001	174850000	0.499123		82100001	82200000	0.473055		244100001	244200000	0.154798		229850001	229950000	0.342814
	124050001	124150000	0.119004		134300001	134400000	0.478756		208500001	208600000	0.499112		39700001	39800000	0.472835		59750001	59850000	0.154668		164850001	164950000	0.342504
	124100001	124200000	0.0820939		168500001	168600000	0.478083		218950001	219050000	0.498975		212250001	212350000	0.472827		109100001	109200000	0.154633		144450001	144550000	0.342325
	124150001	124250000	0.211118		68850001	68950000	0.478031		224550001	224650000	0.498912		50300001	50400000	0.472789		245900001	246000000	0.154531		121650001	121750000	0.342222
	124200001	124300000	0.200418		103500001	103600000	0.477147		207900001	208000000	0.498342		59750001	59850000	0.47186		203400001	203500000	0.154529		30050001	30150000	0.342085
	125800001	125900000	0.063113		173450001	173550000	0.4759		1800001	1900000	0.497499		61000001	61100000	0.471535		174800001	174900000	0.154318		128300001	128400000	0.341298
	127150001	127250000	0.0514666		169550001	169650000	0.472888		190950001	191050000	0.497233		23050001	23150000	0.4706		246350001	246450000	0.154129		78450001	78550000	0.340936
	127200001	127300000	0.073216		119300001	119400000	0.472363		115000001	115100000	0.496387		192150001	192250000	0.470519		38600001	38700000	0.153998		209600001	209700000	0.340897
	127250001	127350000	0.163764		26700001	26800000	0.470361		119900001	120000000	0.496227		224050001	224150000	0.470339		24550001	24650000	0.153954		167000001	167100000	0.340843
	127300001	127400000	0.084927		102400001	102500000	0.468931		194650001	194750000	0.495718		79600001	79700000	0.469543		203600001	203700000	0.153907		119650001	119750000	0.340702
	127500001	127600000	0.05078		169500001	169600000	0.461518		231750001	231850000	0.495378		80550001	80650000	0.469092		104900001	105000000	0.153827		83900001	84000000	0.340406
	127550001	127650000	0.108133		7500001	7600000	0.456508		58450001	58550000	0.495211		231800001	231900000	0.468829		107500001	107600000	0.153672		200350001	200450000	0.340287
	127600001	127700000	0.0451794		7550001	7650000	0.453884		191700001	191800000	0.495019		52250001	52350000	0.468823		90900001	91000000	0.153604		147950001	148050000	0.339937
	128900001	129000000	0.0533202		61700001	61800000	0.453243		100000001	100100000	0.494748		187550001	187650000	0.468387		164950001	165050000	0.153576		186300001	186400000	0.33993
	132850001	132950000	0.0932176		44250001	44350000	0.452606		55850001	55950000	0.494209		23500001	23600000	0.468243		197900001	198000000	0.153322		208700001	208800000	0.339668
	136500001	136600000	0.0550559		105200001	105300000	0.449909		189550001	189650000	0.494122		128100001	128200000	0.467427		16300001	16400000	0.153261		193950001	194050000	0.339654
	137750001	137850000	0.0601383		73000001	73100000	0.449253		87050001	87150000	0.493719		228450001	228550000	0.46653		164450001	164550000	0.153179		66300001	66400000	0.339442
	138750001	138850000	0.0586266		7700001	7800000	0.449122		167000001	167100000	0.493397		193600001	193700000	0.466232		191550001	191650000	0.153044		79800001	79900000	0.339261
	138800001	138900000	0.057646		124350001	124450000	0.446924		192150001	192250000	0.492283		160800001	160900000	0.464727		40100001	40200000	0.152893		124300001	124400000	0.338837
	146050001	146150000	0.053397		42050001	42150000	0.4437		218500001	218600000	0.491219		99850001	99950000	0.463982		99550001	99650000	0.152732		187800001	187900000	0.338558
	146900001	147000000	0.0977642		104950001	105050000	0.440339		16300001	16400000	0.490941		174750001	174850000	0.463593		162850001	162950000	0.152717		45650001	45750000	0.338175
	146950001	147050000	0.141659		171200001	171300000	0.439686		55800001	55900000	0.490375		52000001	52100000	0.463373		245200001	245300000	0.15271		173100001	173200000	0.338057
	147000001	147100000	0.0800935		49700001	49800000	0.437704		128250001	128350000	0.490197		73400001	73500000	0.463359		99750001	99850000	0.152709		116950001	117050000	0.337912
	150100001	150200000	0.0862729		179850001	179950000	0.437625		197900001	198000000	0.489871		22150001	22250000	0.46289		172750001	172850000	0.152707		95950001	96050000	0.33786
	150150001	150250000	0.0751006		166400001	166500000	0.437316		2350001	2450000	0.489818		190950001	191050000	0.462781		67600001	67700000	0.152657		128650001	128750000	0.337838
	150900001	151000000	0.0771945		37950001	38050000	0.43703		81150001	81250000	0.48973		159650001	159750000	0.462701		198000001	198100000	0.152634		30300001	30400000	0.337739
	151650001	151750000	0.0612786		31850001	31950000	0.436975		114850001	114950000	0.489707		119900001	120000000	0.462591		38550001	38650000	0.152579		169900001	170000000	0.33739
	156000001	156100000	0.0670958		12150001	12250000	0.436374		121950001	122050000	0.489271		42300001	42400000	0.462542		173750001	173850000	0.152498		215150001	215250000	0.33713
	156150001	156250000	0.0506093		163150001	163250000	0.435258		217050001	217150000	0.488899		152450001	152550000	0.462293		15350001	15450000	0.152377	3	111300001	111400000	0.667425
	156200001	156300000	0.0543968		22050001	22150000	0.43516		242600001	242700000	0.488109		174800001	174900000	0.461903		51850001	51950000	0.152346		75150001	75250000	0.626184
	157200001	157300000	0.0602744		8350001	8450000	0.434958		190050001	190150000	0.487411		20750001	20850000	0.461889		197550001	197650000	0.152343		169750001	169850000	0.574422
	157650001	157750000	0.0601793		94450001	94550000	0.433958		21400001	21500000	0.487404		38550001	38650000	0.460551		86350001	86450000	0.152242		119650001	119750000	0.570521
	157700001	157800000	0.151436		170050001	170150000	0.433618		172300001	172400000	0.486826		26900001	27000000	0.460067		78350001	78450000	0.152165		213250001	213350000	0.549517
	157750001	157850000	0.228834		173500001	173600000	0.433363		109600001	109700000	0.486571		181000001	181100000	0.460051		72750001	72850000	0.152078		119600001	119700000	0.539684
	157800001	157900000	0.0768683		57600001	57700000	0.428446		61000001	61100000	0.48604		200001	300000	0.460028		99950001	100050000	0.151247		105250001	105350000	0.538765
	162000001	162100000	0.0568492		111100001	111200000	0.426198		175650001	175750000	0.485733		51850001	51950000	0.459999		40300001	40400000	0.151214		67900001	68000000	0.530201
	162050001	162150000	0.0732432		173400001	173500000	0.425687		160800001	160900000	0.48562		195950001	196050000	0.458852		101550001	101650000	0.151138		168500001	168600000	0.525392
	162550001	162650000	0.0486557		111150001	111250000	0.425473		194600001	194700000	0.48514		150700001	150800000	0.458745		128100001	128200000	0.151017		213200001	213300000	0.521322
	162600001	162700000	0.0843742		10050001	10150000	0.423124		121900001	122000000	0.484693		42050001	42150000	0.458654		31250001	31350000	0.150982		169700001	169800000	0.519765
	162650001	162750000	0.0635605		13850001	13950000	0.422495		235750001	235850000	0.484649		159000001	159100000	0.458315		209850001	209950000	0.150653		173450001	173550000	0.518595
	163000001	163100000	0.0417992		174700001	174800000	0.42189		193600001	193700000	0.484331		228400001	228500000	0.458041		247350001	247450000	0.150609		104950001	105050000	0.510217
	163350001	163450000	0.0478177		110200001	110300000	0.420403		130500001	130600000	0.483404		218350001	218450000	0.457718		85550001	85650000	0.150484		94450001	94550000	0.508042
	163550001	163650000	0.083245		168550001	168650000	0.420363		72650001	72750000	0.483342		182250001	182350000	0.457356		116700001	116800000	0.150177		67950001	68050000	0.504991
	164700001	164800000	0.0684955		26650001	26750000	0.419307		25200001	25300000	0.483155		73050001	73150000	0.457245		90700001	90800000	0.149943		73000001	73100000	0.504879
	164750001	164850000	0.0952638		40850001	40950000	0.418898		151250001	151350000	0.482836		64800001	64900000	0.457188		22450001	22550000	0.149916		173500001	173600000	0.499317
	165000001	165100000	0.0587686		16400001	16500000	0.417824		40350001	40450000	0.48267		52100001	52200000	0.456713		26850001	26950000	0.149892		111250001	111350000	0.497542
	165050001	165150000	0.0769853		216350001	216450000	0.416453		117650001	117750000	0.482418		117650001	117750000	0.456519		232450001	232550000	0.149632		119300001	119400000	0.496707
	166900001	167000000	0.0608351		189200001	189300000	0.415295		194200001	194300000	0.482307		115000001	115100000	0.455876		172700001	172800000	0.149554		350001	450000	0.494773
	167200001	167300000	0.060466		142200001	142300000	0.415123		190750001	190850000	0.482126		28600001	28700000	0.455849		72650001	72750000	0.149552		42750001	42850000	0.494145
	167250001	167350000	0.0538094		179900001	180000000	0.414503		122600001	122700000	0.481998		234500001	234600000	0.455606		99800001	99900000	0.149519		42700001	42800000	0.492846
	172150001	172250000	0.0743824		102150001	102250000	0.41324		150001	250000	0.481609		133800001	133900000	0.455398		51800001	51900000	0.149474		105000001	105100000	0.491078
	172200001	172300000	0.055948		110650001	110750000	0.413204		238650001	238750000	0.481538		197350001	197450000	0.455121		32150001	32250000	0.149103		72950001	73050000	0.490421
	172450001	172550000	0.0969188		169600001	169700000	0.41318		216150001	216250000	0.481469		82800001	82900000	0.454963		241950001	242050000	0.148955		44800001	44900000	0.4861
	172500001	172600000	0.0755544		102450001	102550000	0.412161		167050001	167150000	0.481155		239350001	239450000	0.454356		164800001	164900000	0.148938		97900001	98000000	0.484243
	173800001	173900000	0.0668351		124600001	124700000	0.4118		239350001	239450000	0.480852		38000001	38100000	0.454164		196300001	196400000	0.148776		119250001	119350000	0.47445
	176150001	176250000	0.0682119		111450001	111550000	0.411108		185050001	185150000	0.480742		106050001	106150000	0.45401		107550001	107650000	0.148746		91450001	91550000	0.473794
	176200001	176300000	0.0617655		44350001	44450000	0.411081		194500001	194600000	0.480106		189700001	189800000	0.453752		200850001	200950000	0.148694		106900001	107000000	0.471634
	182800001	182900000	0.145195		119700001	119800000	0.410965		114000001	114100000	0.47986		41800001	41900000	0.453564		99600001	99700000	0.148622		172050001	172150000	0.470794
	182850001	182950000	0.152734		38000001	38100000	0.409509		217250001	217350000	0.479858		195900001	196000000	0.453345		120150001	120250000	0.148287		168550001	168650000	0.468668
	182900001	183000000	0.0683468		181250001	181350000	0.409405		28600001	28700000	0.479847		229600001	229700000	0.45307		45100001	45200000	0.148133		119550001	119650000	0.465152
	187400001	187500000	0.0673444		95300001	95400000	0.408684		227200001	227300000	0.479434		34150001	34250000	0.452782		74500001	74600000	0.148107		10650001	10750000	0.465058
	187450001	187550000	0.0809967		65400001	65500000	0.408389		228400001	228500000	0.478786		243350001	243450000	0.452568		112700001	112800000	0.148098		97850001	97950000	0.458978
	188250001	188350000	0.0679245		7250001	7350000	0.407813		158850001	158950000	0.478213		247700001	247800000	0.452029		52000001	52100000	0.148017		124700001	124800000	0.458395
	188300001	188400000	0.0741932		123950001	124050000	0.407083		178550001	178650000	0.477576	3	124700001	124800000	0.82262		116500001	116600000	0.147939		105050001	105150000	0.454927
	192200001	192300000	0.0708497		68050001	68150000	0.405622		193650001	193750000	0.477233		163150001	163250000	0.786745		82150001	82250000	0.147888		49600001	49700000	0.4543
	192250001	192350000	0.055925		189150001	189250000	0.405112		227000001	227100000	0.477168		61900001	62000000	0.769596		226100001	226200000	0.147875		124450001	124550000	0.452893
	194150001	194250000	0.0848762		164900001	165000000	0.405015		22150001	22250000	0.475973		124750001	124850000	0.769476		51350001	51450000	0.147693		5200001	5300000	0.445591
	194200001	194300000	0.0994665		57550001	57650000	0.40494		138850001	138950000	0.475667		61850001	61950000	0.765698		78300001	78400000	0.147456		44350001	44450000	0.444633
	195600001	195700000	0.0744195		215350001	215450000	0.404838		227150001	227250000	0.475184		133400001	133500000	0.756956		45000001	45100000	0.147251		135850001	135950000	0.443968
	195650001	195750000	0.0783568		193950001	194050000	0.404716		65800001	65900000	0.474886		193950001	194050000	0.74483		40500001	40600000	0.147166		158050001	158150000	0.443181
	196700001	196800000	0.0504503		73500001	73600000	0.403477		111050001	111150000	0.474339		193250001	193350000	0.741907		42300001	42400000	0.147018		79850001	79950000	0.441847
	198800001	198900000	0.0752063		28100001	28200000	0.402973		175550001	175650000	0.474111		133450001	133550000	0.72637		219200001	219300000	0.147014		172000001	172100000	0.441588
	198850001	198950000	0.107873		72950001	73050000	0.402865		82150001	82250000	0.473856		172050001	172150000	0.717618		82400001	82500000	0.147013		87300001	87400000	0.440977
	198900001	199000000	0.0900878		119200001	119300000	0.402638		119850001	119950000	0.473358		194000001	194100000	0.713915		189000001	189100000	0.146968		119500001	119600000	0.439698
	200800001	200900000	0.0615566		194000001	194100000	0.402633		79900001	80000000	0.473228		61800001	61900000	0.706458		81050001	81150000	0.146957		96100001	96200000	0.439619
	200850001	200950000	0.0475893		850001	950000	0.400417		205350001	205450000	0.473076		154150001	154250000	0.705333		220900001	221000000	0.146855		79800001	79900000	0.435379
	205300001	205400000	0.0494076		96100001	96200000	0.399799		234500001	234600000	0.472957		163800001	163900000	0.689594		111300001	111400000	0.146748		49700001	49800000	0.434784
	208850001	208950000	0.0637578		195250001	195350000	0.399598		53100001	53200000	0.472632		61750001	61850000	0.683325		150850001	150950000	0.146578		181250001	181350000	0.433959
	208900001	209000000	0.0799307		163800001	163900000	0.399398		212250001	212350000	0.472251		38850001	38950000	0.681488		106950001	107050000	0.146125		17650001	17750000	0.431287
	212050001	212150000	0.095815		2650001	2750000	0.39833		235400001	235500000	0.47225		172000001	172100000	0.681033		191600001	191700000	0.146081		135800001	135900000	0.428988
	212100001	212200000	0.0605838		6750001	6850000	0.398148		145400001	145500000	0.472165		193300001	193400000	0.680158		151100001	151200000	0.145625		45050001	45150000	0.428494
	214300001	214400000	0.0227719		118050001	118150000	0.397253		189650001	189750000	0.47212		154200001	154300000	0.66703		22500001	22600000	0.14554		17600001	17700000	0.427656
	214750001	214850000	0.0899606		144300001	144400000	0.39507		218450001	218550000	0.471761		44100001	44200000	0.666455		132750001	132850000	0.1455		102400001	102500000	0.427373
	214800001	214900000	0.179488		118950001	119050000	0.394821		218350001	218450000	0.470903		54050001	54150000	0.663576		168950001	169050000	0.145262		170050001	170150000	0.427336
	217000001	217100000	0.126403		188450001	188550000	0.394717		29900001	30000000	0.470761		400001	500000	0.662672		80600001	80700000	0.145206		215550001	215650000	0.425925
	217050001	217150000	0.0880321		174650001	174750000	0.393926		127550001	127650000	0.470269		19550001	19650000	0.653325		115650001	115750000	0.145142		104500001	104600000	0.424312
	217250001	217350000	0.0495481		86550001	86650000	0.393708		187100001	187200000	0.470202		133350001	133450000	0.652132		15700001	15800000	0.145064		112150001	112250000	0.424022
	218450001	218550000	0.0855731		216400001	216500000	0.393393		235600001	235700000	0.47007		153950001	154050000	0.651922		11300001	11400000	0.144881		94400001	94500000	0.423587
	218500001	218600000	0.117259		119550001	119650000	0.392931		82250001	82350000	0.469982		138800001	138900000	0.649009		193850001	193950000	0.144816		68000001	68100000	0.422494
	218550001	218650000	0.0516408		163000001	163100000	0.392752		81200001	81300000	0.469878		220200001	220300000	0.643315		120250001	120350000	0.144579		105200001	105300000	0.421316
	218900001	219000000	0.0837122		126550001	126650000	0.392618		155800001	155900000	0.469549		128850001	128950000	0.638559		107600001	107700000	0.144498		64950001	65050000	0.420766
	218950001	219050000	0.102416		112150001	112250000	0.391909		79500001	79600000	0.4695		129650001	129750000	0.634858		219100001	219200000	0.144339		70100001	70200000	0.420147
	219350001	219450000	0.0585247		174600001	174700000	0.391441		191450001	191550000	0.469176		350001	450000	0.63287		65200001	65300000	0.143551		130250001	130350000	0.419857
	219600001	219700000	0.0613583		5650001	5750000	0.391238		192200001	192300000	0.468945		44050001	44150000	0.630582		247250001	247350000	0.1428		67850001	67950000	0.418036
	222150001	222250000	0.0554374		124550001	124650000	0.391018		159100001	159200000	0.468903		129600001	129700000	0.624825		143000001	143100000	0.142732		105300001	105400000	0.417554
	222200001	222300000	0.0719756		166450001	166550000	0.390661		99850001	99950000	0.468884		154000001	154100000	0.624317	3	193300001	193400000	0.275563		107850001	107950000	0.417434
	224450001	224550000	0.0716187		61650001	61750000	0.39061		181050001	181150000	0.468515		450001	550000	0.621615		154100001	154200000	0.262533		1	100000	0.416274
	224500001	224600000	0.179032		102100001	102200000	0.390133		105650001	105750000	0.468513		38100001	38200000	0.618284		81400001	81500000	0.259487		45100001	45200000	0.415552
	224550001	224650000	0.231752		3800001	3900000	0.389986		229700001	229800000	0.468052		124650001	124750000	0.61418		153950001	154050000	0.256979		163000001	163100000	0.415392
	224600001	224700000	0.12491		158050001	158150000	0.389905		55650001	55750000	0.46775		124400001	124500000	0.612434		153450001	153550000	0.252777		68900001	69000000	0.413824
	227100001	227200000	0.0526538		48550001	48650000	0.389242		112600001	112700000	0.467563		205650001	205750000	0.608341		153500001	153600000	0.251956		213300001	213400000	0.413438
	227150001	227250000	0.0600976		118900001	119000000	0.389027		112650001	112750000	0.466655		193900001	194000000	0.608177		154000001	154100000	0.248521		400001	500000	0.411101
	228600001	228700000	0.0492392		107700001	107800000	0.388454		122200001	122300000	0.466134		153600001	153700000	0.605729		35500001	35600000	0.235125		204050001	204150000	0.410154
	233950001	234050000	0.0601364		142250001	142350000	0.388332		113000001	113100000	0.465631		153800001	153900000	0.604676		36950001	37050000	0.231627		195200001	195300000	0.406646
	234000001	234100000	0.0674934		32450001	32550000	0.388017		190900001	191000000	0.464796		129000001	129100000	0.604661		129550001	129650000	0.231576		45000001	45100000	0.405552
	234300001	234400000	0.0370071		127850001	127950000	0.38768		121000001	121100000	0.464539		300001	400000	0.604017		650001	750000	0.231367		189150001	189250000	0.403635
	234350001	234450000	0.200212		105150001	105250000	0.387054		13950001	14050000	0.464435		650001	750000	0.60052		300001	400000	0.23104		130300001	130400000	0.403565
	234400001	234500000	0.215514		173350001	173450000	0.386668		34150001	34250000	0.464246		153900001	154000000	0.597051		5000001	5100000	0.230747		82300001	82400000	0.402038
	234450001	234550000	0.120121		161050001	161150000	0.386055		194050001	194150000	0.464103		154100001	154200000	0.596277		129600001	129700000	0.230526		169450001	169550000	0.401911
	234500001	234600000	0.12635		37500001	37600000	0.384972		218900001	219000000	0.463941		197150001	197250000	0.594131		154150001	154250000	0.2296		107650001	107750000	0.401258
	236700001	236800000	0.0562888		56000001	56100000	0.384952		185100001	185200000	0.462446		67900001	68000000	0.587961		154250001	154350000	0.229445		167700001	167800000	0.400873
	236750001	236850000	0.0658118		109000001	109100000	0.384843		244300001	244400000	0.46208		12400001	12500000	0.587648		154300001	154400000	0.229409		42050001	42150000	0.400673
	236800001	236900000	0.059795		218950001	219050000	0.383129		2250001	2350000	0.462057		38900001	39000000	0.587228		133450001	133550000	0.229302		107700001	107800000	0.400269
	236850001	236950000	0.0592533		163200001	163300000	0.382905		128450001	128550000	0.461976		154250001	154350000	0.585255		214250001	214350000	0.226861		80450001	80550000	0.39945
	237450001	237550000	0.0497163		3500001	3600000	0.382876		133050001	133150000	0.461934		194050001	194150000	0.584968		136000001	136100000	0.224167		44300001	44400000	0.398415
	238150001	238250000	0.0578544		134350001	134450000	0.381236		23050001	23150000	0.4615		47700001	47800000	0.583003		146200001	146300000	0.223162		26700001	26800000	0.397386
	238200001	238300000	0.0527002		171150001	171250000	0.38107		39600001	39700000	0.461236		133500001	133600000	0.582325		450001	550000	0.222926		44850001	44950000	0.397036
	238400001	238500000	0.0711867		900001	1000000	0.380793		220750001	220850000	0.460636		81400001	81500000	0.581251		50050001	50150000	0.2227		86300001	86400000	0.395909
	246750001	246850000	0.0569436		18650001	18750000	0.380749		138800001	138900000	0.460347		128900001	129000000	0.578653		37000001	37100000	0.221306		178300001	178400000	0.395516
	246800001	246900000	0.0690323		12100001	12200000	0.380119		154750001	154850000	0.46014		12300001	12400000	0.575661		187800001	187900000	0.221097		3800001	3900000	0.395474
3	1	100000	0.0605525		47950001	48050000	0.379732		30450001	30550000	0.459728		61700001	61800000	0.574275		213000001	213100000	0.219381		71250001	71350000	0.39539
	400001	500000	0.0488528		2700001	2800000	0.378969		183300001	183400000	0.4589		129400001	129500000	0.574157		146250001	146350000	0.218138		147250001	147350000	0.395216
	4050001	4150000	0.100294		7300001	7400000	0.378439		155750001	155850000	0.458063		35500001	35600000	0.573868		153650001	153750000	0.21771		144300001	144400000	0.394472
	4100001	4200000	0.0519703		172100001	172200000	0.378358		180950001	181050000	0.458048		67950001	68050000	0.573277		162000001	162100000	0.216586		215350001	215450000	0.393115
	5400001	5500000	0.0805154		108950001	109050000	0.377804		52600001	52700000	0.457641		107700001	107800000	0.571909		154050001	154150000	0.216536		106350001	106450000	0.392771
	6400001	6500000	0.040536		5250001	5350000	0.376317		39800001	39900000	0.457615		7300001	7400000	0.570732		12300001	12400000	0.215945		156500001	156600000	0.392555
	6450001	6550000	0.0543663		550001	650000	0.376056		125750001	125850000	0.457095		168500001	168600000	0.570724		187550001	187650000	0.214292		93550001	93650000	0.392191
	8550001	8650000	0.0561925		105100001	105200000	0.375618		122800001	122900000	0.457085		213000001	213100000	0.569301		187600001	187700000	0.213502		134750001	134850000	0.391395
	9100001	9200000	0.0791048		166500001	166600000	0.374968		56700001	56800000	0.4569		129450001	129550000	0.568501		35550001	35650000	0.212319		7500001	7600000	0.391362
	10050001	10150000	0.137073		29300001	29400000	0.37462		114650001	114750000	0.456512		32400001	32500000	0.567948		185100001	185200000	0.212168		173400001	173500000	0.39124
	10100001	10200000	0.123574		13900001	14000000	0.374339		114800001	114900000	0.456429		129700001	129800000	0.564193		154200001	154300000	0.212149		161050001	161150000	0.391219
	10700001	10800000	0.0999273		103600001	103700000	0.373977		184900001	185000000	0.456376		146250001	146350000	0.564011		107500001	107600000	0.211854		5250001	5350000	0.390851
	10750001	10850000	0.070912		51400001	51500000	0.37386		228100001	228200000	0.456348		54000001	54100000	0.562548		4400001	4500000	0.211545		2650001	2750000	0.390721
	12100001	12200000	0.0777986		250001	350000	0.373624	3	154000001	154100000	0.82359		128950001	129050000	0.561922		153600001	153700000	0.207893		215200001	215300000	0.390433
	12150001	12250000	0.0831397		223300001	223400000	0.372772		133400001	133500000	0.796691		32350001	32450000	0.561178		175500001	175600000	0.206267		34700001	34800000	0.389514
	14100001	14200000	0.0471735		147550001	147650000	0.372224		154150001	154250000	0.777187		35550001	35650000	0.560815		133400001	133500000	0.204346		220200001	220300000	0.389162
	14150001	14250000	0.0639621		57100001	57200000	0.3714		163150001	163250000	0.769972		143200001	143300000	0.560749		35200001	35300000	0.204337		215500001	215600000	0.388753
	75150001	75250000	0.0647287		18700001	18800000	0.371266		153950001	154050000	0.754615		58000001	58100000	0.55775		4950001	5050000	0.203995		169800001	169900000	0.388745
	14600001	14700000	0.119903		70800001	70900000	0.370802		154200001	154300000	0.744285		38150001	38250000	0.556623		129500001	129600000	0.201289		71200001	71300000	0.38785
	14650001	14750000	0.0584		7600001	7700000	0.370792		45100001	45200000	0.733267		7500001	7600000	0.553287		108950001	109050000	0.200832		169550001	169650000	0.387648
	17500001	17600000	0.0514212		162500001	162600000	0.370189		400001	500000	0.732233		182400001	182500000	0.551242		5050001	5150000	0.199683		108950001	109050000	0.387636
	17550001	17650000	0.027787		188500001	188600000	0.369734		133450001	133550000	0.715873		219550001	219650000	0.549212		193250001	193350000	0.198129		119200001	119300000	0.385833
	17600001	17700000	0.081163		93200001	93300000	0.369708		172050001	172150000	0.711302		154050001	154150000	0.54911		193350001	193450000	0.197765		169500001	169600000	0.384684
	17650001	17750000	0.212911		34700001	34800000	0.369476		45050001	45150000	0.708086		12350001	12450000	0.546989		12400001	12500000	0.197616		210950001	211050000	0.384481
	17700001	17800000	0.141412		76150001	76250000	0.369345		193300001	193400000	0.704176		37500001	37600000	0.546076		153550001	153650000	0.197517		181200001	181300000	0.384392
	17800001	17900000	0.0504916		219600001	219700000	0.368496		169750001	169850000	0.697377		129550001	129650000	0.546014		154350001	154450000	0.196269		44950001	45050000	0.384339
	17850001	17950000	0.0503816		6800001	6900000	0.368333		193250001	193350000	0.687598		72950001	73050000	0.54449		81350001	81450000	0.195653		61750001	61850000	0.383791
	17950001	18050000	0.0625213		110600001	110700000	0.368225		169700001	169800000	0.687386		203850001	203950000	0.544397		130050001	130150000	0.195204		173350001	173450000	0.383254
	19900001	20000000	0.0732947		119750001	119850000	0.36768		154100001	154200000	0.687347		54100001	54200000	0.543954		132150001	132250000	0.195143		1700001	1800000	0.383243
	21050001	21150000	0.0523857		100750001	100850000	0.367634		450001	550000	0.680562		153850001	153950000	0.543307		90550001	90650000	0.194663		67750001	67850000	0.38286
	23300001	23400000	0.0807977		70650001	70750000	0.367461		107700001	107800000	0.679301		10750001	10850000	0.542982		12450001	12550000	0.194154		104900001	105000000	0.382397
	25450001	25550000	0.0878886		32800001	32900000	0.367448		650001	750000	0.678739		44000001	44100000	0.541506		212600001	212700000	0.193413		144350001	144450000	0.381835
	25500001	25600000	0.0907137		8400001	8500000	0.366861		38850001	38950000	0.669795		163200001	163300000	0.541105		700001	800000	0.191089		185000001	185100000	0.381608
	25550001	25650000	0.07649		214600001	214700000	0.366268		220200001	220300000	0.661694		197100001	197200000	0.539956		200000001	200100000	0.190398		210600001	210700000	0.380013
	25600001	25700000	0.117797		220000001	220100000	0.36624		163800001	163900000	0.658429		2900001	3000000	0.538429		185150001	185250000	0.189819		219600001	219700000	0.378963
	25650001	25750000	0.0636738		93150001	93250000	0.366164		154050001	154150000	0.654092		146200001	146300000	0.53806		108900001	109000000	0.188768		122300001	122400000	0.378526
	26700001	26800000	0.0506315		87350001	87450000	0.366141		12400001	12500000	0.653307		600001	700000	0.5363		93900001	94000000	0.18809		107100001	107200000	0.378482
	27700001	27800000	0.0783999		10950001	11050000	0.365505		44100001	44200000	0.650649		111400001	111500000	0.535661		36900001	37000000	0.187152		134300001	134400000	0.378347
	28250001	28350000	0.0564419		156400001	156500000	0.365133		54050001	54150000	0.649999		35450001	35550000	0.534518		35600001	35700000	0.186634		132000001	132100000	0.37765
	29350001	29450000	0.0758673		80500001	80600000	0.364984		94400001	94500000	0.647849		163750001	163850000	0.534007		138850001	138950000	0.186019		65350001	65450000	0.377287
	30300001	30400000	0.0545594		101900001	102000000	0.364619		129650001	129750000	0.645453		128800001	128900000	0.533051		171450001	171550000	0.185492		169400001	169500000	0.376404
	37450001	37550000	0.0637219		104900001	105000000	0.36443		45000001	45100000	0.64534		37100001	37200000	0.532782		32800001	32900000	0.184906		118050001	118150000	0.375402
	37500001	37600000	0.0639948		54550001	54650000	0.364344		182400001	182500000	0.643118		49750001	49850000	0.532426		12350001	12450000	0.1844		111100001	111200000	0.375394
	37800001	37900000	0.102704		57150001	57250000	0.364278		128850001	128950000	0.642766		44250001	44350000	0.531992		81450001	81550000	0.184089		110650001	110750000	0.375019
	37850001	37950000	0.0909428		76100001	76200000	0.364146		193950001	194050000	0.642608		47750001	47850000	0.531663		182600001	182700000	0.184022		10700001	10800000	0.373789
	39200001	39300000	0.0369317		118000001	118100000	0.363965		154250001	154350000	0.642489		205700001	205800000	0.531454		13250001	13350000	0.183921		71950001	72050000	0.373696
	39250001	39350000	0.0496981		167600001	167700000	0.363913		213000001	213100000	0.642252		68000001	68100000	0.531437		31250001	31350000	0.183846		80900001	81000000	0.373534
	45850001	45950000	0.0796758		103350001	103450000	0.36363		129600001	129700000	0.641101		19500001	19600000	0.529462		90500001	90600000	0.182259		71100001	71200000	0.373403
	45900001	46000000	0.0702227		189600001	189700000	0.363448		133350001	133450000	0.636784		700001	800000	0.529337		27900001	28000000	0.18191		172100001	172200000	0.372819
	54150001	54250000	0.0578169		210950001	211050000	0.363051		44950001	45050000	0.635131		217450001	217550000	0.526577		171400001	171500000	0.181762		158000001	158100000	0.372647
	54200001	54300000	0.0759532		86300001	86400000	0.362998		172000001	172100000	0.634588		153650001	153750000	0.523635		138800001	138900000	0.181702		108800001	108900000	0.372156
	54250001	54350000	0.072825		54600001	54700000	0.362766		153600001	153700000	0.634424		40850001	40950000	0.523563		35250001	35350000	0.181054		70150001	70250000	0.371966
	54300001	54400000	0.0423378		169450001	169550000	0.362374		169800001	169900000	0.630912		217400001	217500000	0.522586		204650001	204750000	0.179961		32200001	32300000	0.371544
	54450001	54550000	0.0619706		156350001	156450000	0.362267		94450001	94550000	0.627598		168450001	168550000	0.522345		153400001	153500000	0.179781		96150001	96250000	0.370834
	55550001	55650000	0.0577434		168450001	168550000	0.361933		153800001	153900000	0.627038		58450001	58550000	0.522148		12250001	12350000	0.178362		64900001	65000000	0.370632
	61650001	61750000	0.0455759		50450001	50550000	0.361375		197150001	197250000	0.625753		48700001	48800000	0.522123		182250001	182350000	0.178135		106150001	106250000	0.370604
	61700001	61800000	0.0446312		195200001	195300000	0.361343		124750001	124850000	0.623389		73000001	73100000	0.521465		132100001	132200000	0.177885		168450001	168550000	0.370529
	61800001	61900000	0.233618		17300001	17400000	0.361342		38100001	38200000	0.622228		49700001	49800000	0.521309		35450001	35550000	0.177598		50001	150000	0.370221
	61850001	61950000	0.17773		215050001	215150000	0.360986		350001	450000	0.620485		35200001	35300000	0.52127		212950001	213050000	0.176991		47950001	48050000	0.370205
	61900001	62000000	0.13712		88400001	88500000	0.360434		32350001	32450000	0.619746		129050001	129150000	0.518663		182650001	182750000	0.176764		67800001	67900000	0.370156
	61950001	62050000	0.0843342		167550001	167650000	0.360353		153900001	154000000	0.614314		57600001	57700000	0.518131		37050001	37150000	0.176548		134800001	134900000	0.36998
	62000001	62100000	0.0525312		3550001	3650000	0.359951		700001	800000	0.612497		197200001	197300000	0.517809		187850001	187950000	0.175941		106450001	106550000	0.36986
	62400001	62500000	0.115239		19500001	19600000	0.359927		12300001	12400000	0.610689		43000001	43100000	0.517055		5900001	6000000	0.175612		42800001	42900000	0.369474
	62450001	62550000	0.0921168		96800001	96900000	0.359922		143200001	143300000	0.610201		132650001	132750000	0.515625		107550001	107650000	0.174671		103600001	103700000	0.369435
	62650001	62750000	0.11228		197050001	197150000	0.359437		44050001	44150000	0.609068		200050001	200150000	0.51527		10050001	10150000	0.174612		106050001	106150000	0.368433
	62700001	62800000	0.158882		35750001	35850000	0.359316		193900001	194000000	0.607152		154300001	154400000	0.514145		61000001	61100000	0.172918		166400001	166500000	0.367978
	62750001	62850000	0.0815649		94500001	94600000	0.359267		35500001	35600000	0.607091		111450001	111550000	0.513005		32850001	32950000	0.172573		42250001	42350000	0.367874
	63150001	63250000	0.081276		67850001	67950000	0.359256		163200001	163300000	0.605719		193200001	193300000	0.511299		150450001	150550000	0.172349		190800001	190900000	0.367278
	63200001	63300000	0.0881183		79850001	79950000	0.35921		194000001	194100000	0.60556		37950001	38050000	0.511074		212150001	212250000	0.172049		186700001	186800000	0.365797
	65500001	65600000	0.0664021		162950001	163050000	0.359197		35550001	35650000	0.605352		107000001	107100000	0.510669		183650001	183750000	0.171871		106000001	106100000	0.365631
	65550001	65650000	0.0602325		156750001	156850000	0.359045		58000001	58100000	0.602774		193350001	193450000	0.510164		200050001	200150000	0.170725		71150001	71250000	0.364819
	67250001	67350000	0.0457743		400001	500000	0.359026		153550001	153650000	0.602471		103350001	103450000	0.509893		166550001	166650000	0.170334		119450001	119550000	0.364343
	68850001	68950000	0.0604895		140800001	140900000	0.358995		33900001	34000000	0.602374		47950001	48050000	0.50891		133500001	133600000	0.170032		204750001	204850000	0.363757
	68900001	69000000	0.095557		88350001	88450000	0.358993		12350001	12450000	0.600775		157250001	157350000	0.50853		202250001	202350000	0.16963		72000001	72100000	0.363496
	69750001	69850000	0.0588675		50500001	50600000	0.358734		197100001	197200000	0.597786		190500001	190600000	0.508492		80450001	80550000	0.168041		44750001	44850000	0.362105
	69800001	69900000	0.0455776		167650001	167750000	0.358589		109500001	109600000	0.597241		153750001	153850000	0.507454		12500001	12600000	0.167703		18200001	18300000	0.361622
	72200001	72300000	0.0923656		119050001	119150000	0.358215		32400001	32500000	0.595496		38000001	38100000	0.506992		151150001	151250000	0.16748		900001	1000000	0.361449
	72250001	72350000	0.0721866		123850001	123950000	0.358179		193350001	193450000	0.587441		182700001	182800000	0.505735		135950001	136050000	0.167423		157950001	158050000	0.361333
	72300001	72400000	0.0802933		162000001	162100000	0.358162		128900001	129000000	0.585921		53150001	53250000	0.505598		400001	500000	0.16726		199250001	199350000	0.361078
	72350001	72450000	0.0670932		141000001	141100000	0.358146		182450001	182550000	0.58401		103400001	103500000	0.505551		132600001	132700000	0.167116		65000001	65100000	0.360856
	74700001	74800000	0.0536481		54100001	54200000	0.358066		67900001	68000000	0.581329		97150001	97250000	0.503593		100001	200000	0.166952		189200001	189300000	0.360414
	74750001	74850000	0.0947521		77400001	77500000	0.357971		129550001	129650000	0.581008		144200001	144300000	0.50288		126200001	126300000	0.1669		108850001	108950000	0.359886
	75950001	76050000	0.0572792		58450001	58550000	0.357829		38150001	38250000	0.580015		37550001	37650000	0.50238		93950001	94050000	0.165942		106100001	106200000	0.359783
	76000001	76100000	0.0665762		181200001	181300000	0.357726		11750001	11850000	0.570603		33900001	34000000	0.502244		196700001	196800000	0.165729		3500001	3600000	0.359576
	81850001	81950000	0.0427188		10100001	10200000	0.357514		132150001	132250000	0.570462		153550001	153650000	0.501913		198950001	199050000	0.16468		91500001	91600000	0.359481
	82900001	83000000	0.068555	4	23750001	23850000	0.707882		600001	700000	0.56961		10700001	10800000	0.500929		13200001	13300000	0.163825		3750001	3850000	0.359479
	82950001	83050000	0.0903218		68500001	68600000	0.558003		38900001	39000000	0.569137		127250001	127350000	0.50012		600001	700000	0.163632		132050001	132150000	0.359404
	86750001	86850000	0.0782852		1600001	1700000	0.550822		61900001	62000000	0.567423		132600001	132700000	0.500029		190250001	190350000	0.163586		215400001	215500000	0.359346
	90300001	90400000	0.0835691		9500001	9600000	0.549633		107750001	107850000	0.564905		144250001	144350000	0.499253		220200001	220300000	0.163082		210650001	210750000	0.358663
	90350001	90450000	0.0894158		68450001	68550000	0.545236		35250001	35350000	0.564393		61650001	61750000	0.498663		61850001	61950000	0.163024		162500001	162600000	0.358633
	92700001	92800000	0.0503893		68400001	68500000	0.544049		153850001	153950000	0.564059		81450001	81550000	0.498635		44100001	44200000	0.162737		82250001	82350000	0.35774
	92750001	92850000	0.0770833		40200001	40300000	0.535034		138800001	138900000	0.562265		37050001	37150000	0.497803		187750001	187850000	0.16232		184950001	185050000	0.356812
	93350001	93450000	0.0810487		47650001	47750000	0.527385		149000001	149100000	0.559971		500001	600000	0.497777		6300001	6400000	0.162295		42200001	42300000	0.356668
	94150001	94250000	0.0412511		68550001	68650000	0.526059		166700001	166800000	0.559806		168750001	168850000	0.497346		104750001	104850000	0.161906		66550001	66650000	0.3565
	94200001	94300000	0.0679751		23700001	23800000	0.520363		182700001	182800000	0.559386		97200001	97300000	0.496151		182700001	182800000	0.161095		204900001	205000000	0.356307
	94750001	94850000	0.073698		47700001	47800000	0.491605		67950001	68050000	0.556901		43500001	43600000	0.495849		60950001	61050000	0.160992		124400001	124500000	0.356057
	94800001	94900000	0.0621611		68600001	68700000	0.487346		129700001	129800000	0.556425		169800001	169900000	0.495257		182300001	182400000	0.160686		49550001	49650000	0.355765
	95200001	95300000	0.0634338		71650001	71750000	0.483426		181050001	181150000	0.556156		129500001	129600000	0.494909		191400001	191500000	0.160119		95200001	95300000	0.355043
	96000001	96100000	0.0794918		68800001	68900000	0.481691		35200001	35300000	0.556078		250001	350000	0.494195		35650001	35750000	0.159842		61700001	61800000	0.354953
	97000001	97100000	0.0870498		9450001	9550000	0.476503		143250001	143350000	0.554067		169750001	169850000	0.493734		61900001	62000000	0.159712		107050001	107150000	0.354399
	97050001	97150000	0.0871203		1800001	1900000	0.473175		107650001	107750000	0.55265		69350001	69450000	0.493539		43550001	43650000	0.15961		28100001	28200000	0.35386
	97750001	97850000	0.118389		118550001	118650000	0.472852		168500001	168600000	0.552628		57550001	57650000	0.493496		44050001	44150000	0.159163		170100001	170200000	0.353125
	97800001	97900000	0.130026		50600001	50700000	0.470273		7300001	7400000	0.55097		168800001	168900000	0.49308		40200001	40300000	0.158906		107200001	107300000	0.353091
	100650001	100750000	0.0470038		40150001	40250000	0.46877		90550001	90650000	0.549324		127600001	127700000	0.492708		27850001	27950000	0.158718		70050001	70150000	0.352884
	100700001	100800000	0.113907		50550001	50650000	0.466484		200000001	200100000	0.549044		100750001	100850000	0.492073		104800001	104900000	0.158679		47900001	48000000	0.352692
	100750001	100850000	0.129103		50650001	50750000	0.459116		182500001	182600000	0.542956		44350001	44450000	0.491856		58700001	58800000	0.15817		219500001	219600000	0.352059
	100800001	100900000	0.0916748		68650001	68750000	0.457629		49700001	49800000	0.542824		86550001	86650000	0.491786		167400001	167500000	0.157655		167650001	167750000	0.352009
	101200001	101300000	0.0537041		31400001	31500000	0.45608		47700001	47800000	0.540926		111150001	111250000	0.491294		126150001	126250000	0.157248		190850001	190950000	0.351968
	103750001	103850000	0.0455907		68200001	68300000	0.455675		94500001	94600000	0.539315		47050001	47150000	0.490997		181000001	181100000	0.157196		109500001	109600000	0.35186
	104500001	104600000	0.103201		31150001	31250000	0.454058		37100001	37200000	0.53723		169700001	169800000	0.490795		150001	250000	0.157069		169650001	169750000	0.35103
	104550001	104650000	0.0859689		29700001	29800000	0.449958		154300001	154400000	0.535928		70800001	70900000	0.490742		17650001	17750000	0.157054		21800001	21900000	0.350942
	104700001	104800000	0.0810962		23800001	23900000	0.447172		35450001	35550000	0.535044		36000001	36100000	0.490172		181450001	181550000	0.156978		110600001	110700000	0.349326
	104900001	105000000	0.044099		111300001	111400000	0.446454		166300001	166400000	0.534608		172100001	172200000	0.48865		126900001	127000000	0.156658		103550001	103650000	0.349056
	104950001	105050000	0.0874461		29750001	29850000	0.444423		37050001	37150000	0.533508		138850001	138950000	0.48789		109850001	109950000	0.15637		77500001	77600000	0.348975
	106000001	106100000	0.192302		50500001	50600000	0.443141		129500001	129600000	0.533507		37150001	37250000	0.487403		182550001	182650000	0.156356		119700001	119800000	0.348953
	106050001	106150000	0.26851		46250001	46350000	0.44214		11900001	12000000	0.533288		200000001	200100000	0.486985		111200001	111300000	0.156049		7550001	7650000	0.348854
	106100001	106200000	0.255337		68350001	68450000	0.441677		129450001	129550000	0.532867		215050001	215150000	0.486849		166250001	166350000	0.155711		163200001	163300000	0.348685
	106150001	106250000	0.201013		9300001	9400000	0.437761		205650001	205750000	0.532286		58050001	58150000	0.486445		130000001	130100000	0.155402		188450001	188550000	0.348639
	106200001	106300000	0.0893273		9550001	9650000	0.435332		68000001	68100000	0.532231		53200001	53300000	0.486204		170100001	170200000	0.15537		185050001	185150000	0.347938
	106500001	106600000	0.0646469		76600001	76700000	0.4339		57050001	57150000	0.53222		44150001	44250000	0.48604		161400001	161500000	0.155227		135900001	136000000	0.34784
	106550001	106650000	0.0848911		27350001	27450000	0.430244		129000001	129100000	0.532025		68900001	69000000	0.485901		125850001	125950000	0.154605		170750001	170850000	0.347493
	106600001	106700000	0.137012		35500001	35600000	0.430222		205700001	205800000	0.529377		13850001	13950000	0.485867		214200001	214300000	0.154419		107150001	107250000	0.347358
	106650001	106750000	0.0806042		101700001	101800000	0.429633		197200001	197300000	0.528476		93350001	93450000	0.484825		19150001	19250000	0.154292		38200001	38300000	0.34704
	106700001	106800000	0.0484154		9350001	9450000	0.427697		44250001	44350000	0.528302		72800001	72900000	0.484278		35750001	35850000	0.154262		181300001	181400000	0.346737
	106900001	107000000	0.127972		47600001	47700000	0.427521		44000001	44100000	0.527925		167950001	168050000	0.484272		20300001	20400000	0.154182		15050001	15150000	0.346206
	107000001	107100000	0.0540716		51200001	51300000	0.424036		203850001	203950000	0.526919		204700001	204800000	0.48378		109050001	109150000	0.153955		149700001	149800000	0.346191
	107050001	107150000	0.334475		69900001	70000000	0.423897		54100001	54200000	0.525093		44300001	44400000	0.483758		148350001	148450000	0.153876		186600001	186700000	0.345909
	107100001	107200000	0.356335		48500001	48600000	0.420622		11850001	11950000	0.524911		124450001	124550000	0.483013		212650001	212750000	0.153843		109000001	109100000	0.345484
	107150001	107250000	0.258044		9250001	9350000	0.420146		153750001	153850000	0.524689		11000001	11100000	0.482666		182750001	182850000	0.15367		141700001	141800000	0.345415
	107200001	107300000	0.218759		47500001	47600000	0.419661		47750001	47850000	0.524576		36950001	37050000	0.482412		250001	350000	0.153546		174500001	174600000	0.34504
	107250001	107350000	0.18423		68150001	68250000	0.418816		166750001	166850000	0.523371		53100001	53200000	0.482323		135250001	135350000	0.153358		58000001	58100000	0.344392
	107300001	107400000	0.123647		1850001	1950000	0.418514		204750001	204850000	0.523114		43050001	43150000	0.482284		109000001	109100000	0.153208		195250001	195350000	0.34405
	107350001	107450000	0.116118		87750001	87850000	0.418386		219550001	219650000	0.522312		61450001	61550000	0.482252		129450001	129550000	0.153192		38100001	38200000	0.343208
	107400001	107500000	0.168897		1650001	1750000	0.417889		36950001	37050000	0.520747		36050001	36150000	0.48214		166350001	166450000	0.152854		197000001	197100000	0.343112
	107450001	107550000	0.158373		100750001	100850000	0.41732		190100001	190200000	0.520721		203800001	203900000	0.482105		161350001	161450000	0.152706		204100001	204200000	0.34309
	107500001	107600000	0.133141		43000001	43100000	0.414704		124700001	124800000	0.518805		125900001	126000000	0.48207		6250001	6350000	0.152688		850001	950000	0.343072
	107550001	107650000	0.115447		3000001	3100000	0.414676		215200001	215300000	0.518721		115550001	115650000	0.481048		202200001	202300000	0.152673		16400001	16500000	0.342766
	107800001	107900000	0.0688154		35550001	35650000	0.413844		182550001	182650000	0.518402		57050001	57150000	0.481005		46600001	46700000	0.152338		134250001	134350000	0.342626
	107850001	107950000	0.136304		71900001	72000000	0.412853		193850001	193950000	0.518053		37000001	37100000	0.480429		162050001	162150000	0.151951		1900001	2000000	0.342367
	107900001	108000000	0.167931		43500001	43600000	0.412506		11650001	11750000	0.516992		49800001	49900000	0.48027		166650001	166750000	0.15121		219550001	219650000	0.342228
	107950001	108050000	0.0742122		111350001	111450000	0.412088		48700001	48800000	0.516867		213650001	213750000	0.479423		93350001	93450000	0.151088		119050001	119150000	0.342021
	108050001	108150000	0.0497388		35450001	35550000	0.411754		37000001	37100000	0.516134		219500001	219600000	0.478582		140500001	140600000	0.150644		48550001	48650000	0.341843
	108300001	108400000	0.0716091		2400001	2500000	0.41137		12450001	12550000	0.515722		171200001	171300000	0.478066		32900001	33000000	0.150434		158100001	158200000	0.34161
	109700001	109800000	0.0619165		48550001	48650000	0.410502		86850001	86950000	0.515652		39200001	39300000	0.477986		166300001	166400000	0.150412		142200001	142300000	0.340516
	109750001	109850000	0.117589		43550001	43650000	0.410205		156500001	156600000	0.515451		5800001	5900000	0.477774		175550001	175650000	0.150338		185450001	185550000	0.340099
	110350001	110450000	0.0784237		47550001	47650000	0.407839		32850001	32950000	0.515143		153400001	153500000	0.477181		500001	600000	0.149893		38150001	38250000	0.339854
	110400001	110500000	0.0835459		33500001	33600000	0.40764		213250001	213350000	0.514102		2850001	2950000	0.477112		35700001	35800000	0.149689		13800001	13900000	0.339832
	111400001	111500000	0.0561219		95200001	95300000	0.406657		163850001	163950000	0.51385		127300001	127400000	0.477065		190300001	190400000	0.14966		65400001	65500000	0.339822
	112150001	112250000	0.0696059		35200001	35300000	0.405639		190500001	190600000	0.513781		32900001	33000000	0.476332		47700001	47800000	0.149659		170450001	170550000	0.339791
	118700001	118800000	0.0577823		71950001	72050000	0.40543		190850001	190950000	0.513686		111350001	111450000	0.475721		223350001	223450000	0.149625		105100001	105200000	0.339762
	118750001	118850000	0.0796611		35150001	35250000	0.400395		86900001	87000000	0.513667		35250001	35350000	0.47552		133350001	133450000	0.149576		162950001	163050000	0.339159
	118850001	118950000	0.0695022		1750001	1850000	0.399761		300001	400000	0.512626		37200001	37300000	0.474726		62800001	62900000	0.149395		87350001	87450000	0.339037
	119450001	119550000	0.0708948		101750001	101850000	0.399047		163750001	163850000	0.51117		171150001	171250000	0.472975		5650001	5750000	0.149273		28400001	28500000	0.338474
	119500001	119600000	0.112751		31350001	31450000	0.398496		42300001	42400000	0.511064		58500001	58600000	0.47291		160500001	160600000	0.149243		162850001	162950000	0.337966
	119550001	119650000	0.0575459		10050001	10150000	0.398443		154350001	154450000	0.510976		131900001	132000000	0.472222		153900001	154000000	0.148377		76350001	76450000	0.337958
	120600001	120700000	0.0860296		51150001	51250000	0.396446		7500001	7600000	0.509906		166900001	167000000	0.472216		151200001	151300000	0.148318		143200001	143300000	0.337928
	120650001	120750000	0.130282		33450001	33550000	0.395601		54000001	54100000	0.509899		198950001	199050000	0.47217		53150001	53250000	0.14824		26650001	26750000	0.337827
	120950001	121050000	0.0480809		100700001	100800000	0.394336		11800001	11900000	0.509592		111200001	111300000	0.471507		45650001	45750000	0.148133		86250001	86350000	0.337428
	124500001	124600000	0.101251		69950001	70050000	0.394115		133500001	133600000	0.508736		12450001	12550000	0.471481		31200001	31300000	0.147831	4	68400001	68500000	0.586679
	124550001	124650000	0.157572		87500001	87600000	0.392865		134800001	134900000	0.507104		153450001	153550000	0.469659		35300001	35400000	0.14768		50550001	50650000	0.57624
	124600001	124700000	0.163852		18250001	18350000	0.392767		58050001	58150000	0.506875		69300001	69400000	0.469368		5850001	5950000	0.14749		50500001	50600000	0.565162
	124650001	124750000	0.0166862		68750001	68850000	0.392205		200050001	200150000	0.506672		213950001	214050000	0.469036		125650001	125750000	0.147337		23750001	23850000	0.559221
	126500001	126600000	0.0611046		6400001	6500000	0.391302		129400001	129500000	0.505575		76350001	76450000	0.468422		183700001	183800000	0.146998		68450001	68550000	0.558162
	126550001	126650000	0.0554556		69200001	69300000	0.389983		128800001	128900000	0.505043		37450001	37550000	0.468345		69450001	69550000	0.146912		68550001	68650000	0.553524
	127800001	127900000	0.0474135		34750001	34850000	0.389614		193200001	193300000	0.504193		53250001	53350000	0.467882		10100001	10200000	0.146795		68500001	68600000	0.528512
	129400001	129500000	0.084908		35250001	35350000	0.389487		61700001	61800000	0.504063		47000001	47100000	0.465948		75150001	75250000	0.146226		68800001	68900000	0.513544
	129450001	129550000	0.0993259		2950001	3050000	0.388481		153650001	153750000	0.504055		153500001	153600000	0.465856		40250001	40350000	0.14564		68200001	68300000	0.512182
	129900001	130000000	0.0569515		34150001	34250000	0.388167		188450001	188550000	0.503247		156400001	156500000	0.465495		77850001	77950000	0.145539		68600001	68700000	0.506579
	130300001	130400000	0.0573274		111250001	111350000	0.387699		39200001	39300000	0.502951		215350001	215450000	0.465321		32950001	33050000	0.145013		113950001	114050000	0.498273
	130850001	130950000	0.0643552		35100001	35200000	0.38521		79800001	79900000	0.501678		128600001	128700000	0.465031		175450001	175550000	0.144858		68350001	68450000	0.4949
	132000001	132100000	0.118221		45850001	45950000	0.383725		107100001	107200000	0.499258		5400001	5500000	0.464903		77900001	78000000	0.144537		58150001	58250000	0.478088
	132050001	132150000	0.0770329		43450001	43550000	0.383656		213300001	213400000	0.497831		171950001	172050000	0.463966		191850001	191950000	0.144479		50600001	50700000	0.477976
	135850001	135950000	0.0554691		102550001	102650000	0.382045		42250001	42350000	0.4974		191100001	191200000	0.4638		161450001	161550000	0.144251		91450001	91550000	0.473736
	135950001	136050000	0.124338		38200001	38300000	0.381935		217400001	217500000	0.497026		129100001	129200000	0.463556		216000001	216100000	0.144116		9250001	9350000	0.473151
	136000001	136100000	0.114939		87300001	87400000	0.381415		250001	350000	0.497016		5050001	5150000	0.463484		35150001	35250000	0.143857		91500001	91600000	0.473138
	137100001	137200000	0.0651916		105150001	105250000	0.381153		128950001	129050000	0.495898		180500001	180600000	0.462915		36050001	36150000	0.143508		31150001	31250000	0.465
	137400001	137500000	0.124245		91050001	91150000	0.380531		82300001	82400000	0.495647		11050001	11150000	0.46265		190100001	190200000	0.143502		63000001	63100000	0.463106
	137450001	137550000	0.15743		34800001	34900000	0.379901		153400001	153500000	0.495573		54200001	54300000	0.462551		153700001	153800000	0.14344		68650001	68750000	0.456826
	137500001	137600000	0.0556579		1400001	1500000	0.379618		109550001	109650000	0.494965		216350001	216450000	0.461966		4350001	4450000	0.143438		68850001	68950000	0.456462
	139450001	139550000	0.0534841		87700001	87800000	0.379057		97150001	97250000	0.494034		51450001	51550000	0.461713		212550001	212650000	0.143005		9300001	9400000	0.456412
	139900001	140000000	0.116103		18200001	18300000	0.378406		43000001	43100000	0.493831		144100001	144200000	0.461672		140450001	140550000	0.142911		35500001	35600000	0.453133
	139950001	140050000	0.0782979		45900001	46000000	0.377609		212950001	213050000	0.493793		54250001	54350000	0.461362		132200001	132300000	0.142891		38250001	38350000	0.448753
	147650001	147750000	0.0324017		91200001	91300000	0.377365		107500001	107600000	0.4937		143250001	143350000	0.460583		170050001	170150000	0.142794		40650001	40750000	0.446612
	150650001	150750000	0.0662624		88750001	88850000	0.377082		44350001	44450000	0.493248		7350001	7450000	0.460234	4	92800001	92900000	0.245161		71150001	71250000	0.445269
	152800001	152900000	0.0518171		50700001	50800000	0.376825		132000001	132100000	0.493058		129150001	129250000	0.460094		14050001	14150000	0.241713		9200001	9300000	0.445063
	154000001	154100000	0.0587367		69850001	69950000	0.37587		194050001	194150000	0.492953		43450001	43550000	0.459224		45550001	45650000	0.239654		38200001	38300000	0.441679
	154050001	154150000	0.0812562		78850001	78950000	0.374824		69550001	69650000	0.49246		42250001	42350000	0.458568		92250001	92350000	0.239439		42100001	42200000	0.436736
	154100001	154200000	0.0882157		6600001	6700000	0.374109		89000001	89100000	0.492297		98900001	99000000	0.458328		50650001	50750000	0.236104		48300001	48400000	0.434966
	154150001	154250000	0.0684347		45800001	45900000	0.372452		72800001	72900000	0.49229		5850001	5950000	0.458243		92200001	92300000	0.232102		71900001	72000000	0.432327
	154200001	154300000	0.0634514		31200001	31300000	0.372214		22200001	22300000	0.492182		100450001	100550000	0.458		45500001	45600000	0.229347		68700001	68800000	0.427151
	156050001	156150000	0.0793831		9200001	9300000	0.371918		112150001	112250000	0.491578		156350001	156450000	0.457134		90900001	91000000	0.21637		105150001	105250000	0.42677
	156100001	156200000	0.0891637		67600001	67700000	0.371775		190800001	190900000	0.491563		86900001	87000000	0.45669		92850001	92950000	0.216021		42150001	42250000	0.424576
	163200001	163300000	0.0833925		58950001	59050000	0.369913		195450001	195550000	0.491149		141750001	141850000	0.455848		92300001	92400000	0.214766		58100001	58200000	0.4216
	163250001	163350000	0.103403		30950001	31050000	0.36933		209100001	209200000	0.490402		105500001	105600000	0.455521		92450001	92550000	0.199476		9350001	9450000	0.421195
	163300001	163400000	0.0586793		96900001	97000000	0.369173		36050001	36150000	0.490355		38800001	38900000	0.455234		50700001	50800000	0.197739		69600001	69700000	0.42095
	163550001	163650000	0.0671602		87450001	87550000	0.368824		151650001	151750000	0.490104		129750001	129850000	0.45514		90800001	90900000	0.197579		68750001	68850000	0.419079
	163600001	163700000	0.0674546		106600001	106700000	0.368591		189650001	189750000	0.490033		174700001	174800000	0.454801		17450001	17550000	0.196411		48700001	48800000	0.418393
	163650001	163750000	0.0779369		71600001	71700000	0.368347		69350001	69450000	0.489979		550001	650000	0.45414		14100001	14200000	0.194184		35550001	35650000	0.415956
	163700001	163800000	0.100093		1550001	1650000	0.367946		107600001	107700000	0.489706		94450001	94550000	0.45385		91850001	91950000	0.19407		101700001	101800000	0.414314
	163850001	163950000	0.123655		92550001	92650000	0.367446		213650001	213750000	0.489473		44200001	44300000	0.45371		37250001	37350000	0.192783		31200001	31300000	0.413802
	163900001	164000000	0.0497847		63600001	63700000	0.367334		91100001	91200000	0.488993		48750001	48850000	0.453176		94650001	94750000	0.192518		35450001	35550000	0.410207
	167400001	167500000	0.0724051		6650001	6750000	0.366435		38000001	38100000	0.488842		53750001	53850000	0.452156		89950001	90050000	0.188571		50650001	50750000	0.407738
	167450001	167550000	0.0712549		36050001	36150000	0.366212		9050001	9150000	0.488674		182350001	182450000	0.452064		89900001	90000000	0.187559		40200001	40300000	0.407256
	168500001	168600000	0.0597697		118050001	118150000	0.365828		47950001	48050000	0.488527		151200001	151300000	0.451602		111250001	111350000	0.186784		68900001	69000000	0.402548
	168550001	168650000	0.0434174		79200001	79300000	0.365586		188500001	188600000	0.487678		54800001	54900000	0.451503		92500001	92600000	0.181508		2400001	2500000	0.40245
	169750001	169850000	0.0885718		20250001	20350000	0.364682		35000001	35100000	0.487662		61400001	61500000	0.451465		90750001	90850000	0.180525		63050001	63150000	0.402256
	172050001	172150000	0.0551783		46200001	46300000	0.364653		61850001	61950000	0.48754		104800001	104900000	0.451311		113650001	113750000	0.178658		84800001	84900000	0.399927
	172200001	172300000	0.0612543		9150001	9250000	0.364383		107050001	107150000	0.487384	4	68750001	68850000	0.86828		50600001	50700000	0.176527		23700001	23800000	0.398796
	173550001	173650000	0.0614633		110800001	110900000	0.364247		111150001	111250000	0.487266		68600001	68700000	0.845722		92150001	92250000	0.176302		68150001	68250000	0.396184
	174000001	174100000	0.052577		102500001	102600000	0.363643		172100001	172200000	0.486858		68650001	68750000	0.837726		35650001	35750000	0.175973		76600001	76700000	0.393969
	175000001	175100000	0.0561686		114250001	114350000	0.362773		72950001	73050000	0.486498		68700001	68800000	0.836662		50500001	50600000	0.175748		92450001	92550000	0.393084
	175050001	175150000	0.0495999		96850001	96950000	0.362769		157250001	157350000	0.48625		68800001	68900000	0.831529		88900001	89000000	0.175622		69550001	69650000	0.389013
	176300001	176400000	0.065946		90700001	90800000	0.362699		35300001	35400000	0.486087		68550001	68650000	0.802182		91900001	92000000	0.175486		38300001	38400000	0.388118
	176350001	176450000	0.0906533		40650001	40750000	0.362168		32900001	33000000	0.486013		68500001	68600000	0.705797		46250001	46350000	0.171664		71200001	71300000	0.388099
	176800001	176900000	0.0688688		118600001	118700000	0.361938		44300001	44400000	0.485779		9300001	9400000	0.635539		90850001	90950000	0.171329		69700001	69800000	0.385531
	176850001	176950000	0.0492862		10100001	10200000	0.361508		148950001	149050000	0.485437		47650001	47750000	0.623319		74700001	74800000	0.170448		48650001	48750000	0.384254
	177350001	177450000	0.0728774		88200001	88300000	0.361414		185000001	185100000	0.485155		25100001	25200000	0.619536		50550001	50650000	0.170173		73600001	73700000	0.384125
	177400001	177500000	0.0497447		1900001	2000000	0.361324		18200001	18300000	0.484771		49750001	49850000	0.617697		17500001	17600000	0.170043		71950001	72050000	0.381438
	178950001	179050000	0.13373		9100001	9200000	0.361122		217450001	217550000	0.484427		35250001	35350000	0.60627		31200001	31300000	0.168875		43650001	43750000	0.381326
	180600001	180700000	0.073575		40250001	40350000	0.360556		181000001	181100000	0.48429		47700001	47800000	0.587568		35700001	35800000	0.168565		42300001	42400000	0.38016
	181300001	181400000	0.0658298		50350001	50450000	0.360347		44150001	44250000	0.483784		68850001	68950000	0.58712		94400001	94500000	0.168028		91150001	91250000	0.380036
	181350001	181450000	0.090246		42950001	43050000	0.360013		61400001	61500000	0.482806		87250001	87350000	0.580329		42550001	42650000	0.167956		5450001	5550000	0.379823
	182200001	182300000	0.0801029		22500001	22600000	0.359776		168450001	168550000	0.481874		35200001	35300000	0.573106		82150001	82250000	0.167081		5500001	5600000	0.378618
	184300001	184400000	0.0509208		14650001	14750000	0.35948		187850001	187950000	0.481258		68450001	68550000	0.569681		90000001	90100000	0.16679		9500001	9600000	0.378393
	185800001	185900000	0.0424112		58150001	58250000	0.359244		182650001	182750000	0.480127		9350001	9450000	0.557279		77800001	77900000	0.166643		47450001	47550000	0.378296
	188000001	188100000	0.0589705		23550001	23650000	0.358783		49750001	49850000	0.479792		91700001	91800000	0.536779		42600001	42700000	0.166514		40150001	40250000	0.377675
	188050001	188150000	0.0920547		31100001	31200000	0.357198		54800001	54900000	0.479672		92250001	92350000	0.536373		31150001	31250000	0.165115		117300001	117400000	0.37325
	190850001	190950000	0.0845845	5	74900001	75000000	0.565701		107550001	107650000	0.47946		101550001	101650000	0.521287		94700001	94800000	0.164939		17350001	17450000	0.373119
	190900001	191000000	0.081387		74850001	74950000	0.562146		35600001	35700000	0.479355		87300001	87400000	0.513389		74350001	74450000	0.164553		29750001	29850000	0.368232
	191150001	191250000	0.0498057		7550001	7650000	0.562081		1600001	1700000	0.479057		25050001	25150000	0.510105		113700001	113800000	0.161432		92500001	92600000	0.367983
	191200001	191300000	0.125668		68650001	68750000	0.56125		61450001	61550000	0.478895		35150001	35250000	0.509078		37300001	37400000	0.15877		50450001	50550000	0.367759
	191250001	191350000	0.112625		75700001	75800000	0.55014		40250001	40350000	0.478738		90100001	90200000	0.507982		91700001	91800000	0.157064		116200001	116300000	0.367655
	193800001	193900000	0.0554803		78200001	78300000	0.532992		127600001	127700000	0.478289		94700001	94800000	0.507918		9650001	9750000	0.156781		40600001	40700000	0.36763
	197900001	198000000	0.0675764		78250001	78350000	0.518025		40200001	40300000	0.478175		90150001	90250000	0.507025		70150001	70250000	0.156657		111350001	111450000	0.367489
	201700001	201800000	0.067093		47950001	48050000	0.517598		61650001	61750000	0.478079		46500001	46600000	0.505943		10350001	10450000	0.156491		72700001	72800000	0.367395
	202150001	202250000	0.0623988		106950001	107050000	0.501287		185800001	185900000	0.477684		91650001	91750000	0.50473		100500001	100600000	0.156219		46550001	46650000	0.366581
	202200001	202300000	0.0533827		51850001	51950000	0.49747		39150001	39250000	0.477466		49700001	49800000	0.499424		38200001	38300000	0.156076		71650001	71750000	0.366002
	203800001	203900000	0.0635852		68600001	68700000	0.4916		166900001	167000000	0.476588		99000001	99100000	0.498834		113600001	113700000	0.155919		115800001	115900000	0.364712
	203850001	203950000	0.041526		68700001	68800000	0.482443		11700001	11800000	0.476449		101600001	101700000	0.497304		4850001	4950000	0.155276		114000001	114100000	0.364665
	204700001	204800000	0.0597175		22300001	22400000	0.479787		119900001	120000000	0.475842		18850001	18950000	0.494792		111700001	111800000	0.153404		113150001	113250000	0.363295
	204750001	204850000	0.0664193		107000001	107100000	0.477988		212150001	212250000	0.475628		68900001	69000000	0.494168		83700001	83800000	0.153243		69650001	69750000	0.362719
	204800001	204900000	0.0634421		67200001	67300000	0.451724		175500001	175600000	0.475026		87200001	87300000	0.493912		94100001	94200000	0.153069		56000001	56100000	0.36129
	205100001	205200000	0.0723954		40550001	40650000	0.450558		203800001	203900000	0.474574		9250001	9350000	0.493246		111200001	111300000	0.15252		76550001	76650000	0.361047
	207200001	207300000	0.103984		75650001	75750000	0.450545		186400001	186500000	0.473938		91900001	92000000	0.493077		21500001	21600000	0.152418		43150001	43250000	0.360167
	207250001	207350000	0.0465658		48950001	49050000	0.446969		79850001	79950000	0.473671		45100001	45200000	0.49285		17050001	17150000	0.151813		104900001	105000000	0.357951
	207300001	207400000	0.145382		40700001	40800000	0.446857		11600001	11700000	0.473518		14050001	14150000	0.491965		89850001	89950000	0.151465		40700001	40800000	0.357718
	207350001	207450000	0.124158		99350001	99450000	0.442905		166550001	166650000	0.472673		113600001	113700000	0.491667		6150001	6250000	0.150547		116250001	116350000	0.357292
	214250001	214350000	0.0406072		81450001	81550000	0.435486		198950001	199050000	0.472546		25150001	25250000	0.491204		46400001	46500000	0.150533		71600001	71700000	0.357066
	215200001	215300000	0.0535296		17800001	17900000	0.43457		191100001	191200000	0.471505		71650001	71750000	0.489893		48600001	48700000	0.150382		55450001	55550000	0.354614
	215250001	215350000	0.07171		96250001	96350000	0.431352		188100001	188200000	0.471421		68400001	68500000	0.48769		98900001	99000000	0.150278		101750001	101850000	0.354465
	216350001	216450000	0.0695378		83250001	83350000	0.429364		185050001	185150000	0.471368		43400001	43500000	0.484116		94350001	94450000	0.149802		69100001	69200000	0.354305
	220050001	220150000	0.0748632		106900001	107000000	0.427157		207400001	207500000	0.471287		111300001	111400000	0.482103		48550001	48650000	0.148908		35250001	35350000	0.352559
	220400001	220500000	0.120941		40750001	40850000	0.427025		112850001	112950000	0.471091		46450001	46550000	0.480928		70200001	70300000	0.148344		68950001	69050000	0.351851
	220450001	220550000	0.141988		107150001	107250000	0.424989		182350001	182450000	0.471001		45750001	45850000	0.479791		116100001	116200000	0.148256		46500001	46600000	0.351617
	221000001	221100000	0.0875531		48000001	48100000	0.423581		36000001	36100000	0.470448		105150001	105250000	0.473515		48450001	48550000	0.148145		56750001	56850000	0.351349
	221050001	221150000	0.0822184		107200001	107300000	0.420321		73000001	73100000	0.47019		87750001	87850000	0.472981		25100001	25200000	0.147845		1100001	1200000	0.351048
	221100001	221200000	0.0640381		95350001	95450000	0.419278		181250001	181350000	0.469988		63200001	63300000	0.472499		11450001	11550000	0.144403		88750001	88850000	0.350478
	222550001	222650000	0.0452478		30050001	30150000	0.416478		213050001	213150000	0.469635		99050001	99150000	0.471912		3650001	3750000	0.144396		117650001	117750000	0.348709
	223100001	223200000	0.0563954		19050001	19150000	0.415933		169450001	169550000	0.469179		118500001	118600000	0.470025		95050001	95150000	0.144008		54450001	54550000	0.34801
	223600001	223700000	0.0461605		51300001	51400000	0.41593		34950001	35050000	0.468721		71700001	71800000	0.46916		46300001	46400000	0.143348		105200001	105300000	0.347717
	223850001	223950000	0.0811741		103850001	103950000	0.415886		197050001	197150000	0.468637		11550001	11650000	0.464361	5	66600001	66700000	0.235825		34250001	34350000	0.346063
4	1550001	1650000	0.0647078		81400001	81500000	0.415522		129050001	129150000	0.468114		80700001	80800000	0.464007		64350001	64450000	0.23164		91200001	91300000	0.345854
	1600001	1700000	0.0931515		97450001	97550000	0.41517		153500001	153600000	0.46794		9200001	9300000	0.463359		51750001	51850000	0.229343		111300001	111400000	0.345795
	1800001	1900000	0.159147		104450001	104550000	0.414848		34900001	35000000	0.467865		118450001	118550000	0.462259		51900001	52000000	0.22772		2750001	2850000	0.345637
	1850001	1950000	0.211319		104500001	104600000	0.412565		125900001	126000000	0.467405		35300001	35400000	0.461092		51850001	51950000	0.221317		84750001	84850000	0.345633
	1900001	2000000	0.14502		18850001	18950000	0.412407		132100001	132200000	0.466817		47100001	47200000	0.460842		78400001	78500000	0.219325		79200001	79300000	0.345576
	1950001	2050000	0.103903		30000001	30100000	0.411815		208900001	209000000	0.46671		90750001	90850000	0.460799		74900001	75000000	0.219301		81250001	81350000	0.344319
	2000001	2100000	0.16027		58450001	58550000	0.410506		119950001	120050000	0.466572		101750001	101850000	0.460255		51700001	51800000	0.216022		81200001	81300000	0.344038
	2050001	2150000	0.141791		5800001	5900000	0.410502		67800001	67900000	0.466375		44650001	44750000	0.459099		29350001	29450000	0.213208		72900001	73000000	0.343297
	5450001	5550000	0.0774338		22250001	22350000	0.410396		53100001	53200000	0.466275		118550001	118650000	0.458368		66650001	66750000	0.212776		96850001	96950000	0.343206
	5500001	5600000	0.0514872		19000001	19100000	0.408034		132050001	132150000	0.466091		83850001	83950000	0.45793		7300001	7400000	0.208841		70500001	70600000	0.342751
	6350001	6450000	0.0624953		94100001	94200000	0.407476		153450001	153550000	0.465808		75200001	75300000	0.456317		43350001	43450000	0.208761		9450001	9550000	0.342745
	10000001	10100000	0.0486591		103900001	104000000	0.407008		81400001	81500000	0.46542		64200001	64300000	0.455176		51800001	51900000	0.208265		74800001	74900000	0.342543
	10050001	10150000	0.0686888		78050001	78150000	0.406546		47800001	47900000	0.464979		52300001	52400000	0.454899		43300001	43400000	0.207764		29700001	29800000	0.342104
	19200001	19300000	0.0799259		7600001	7700000	0.405492		204000001	204100000	0.464921		9500001	9600000	0.453799		71600001	71700000	0.203802		8900001	9000000	0.341424
	19250001	19350000	0.0917907		23150001	23250000	0.405491		166350001	166450000	0.464543		45800001	45900000	0.451823		71650001	71750000	0.203465		58350001	58450000	0.340257
	24800001	24900000	0.0514138		25000001	25100000	0.405073		69400001	69500000	0.464537	5	78200001	78300000	0.827102		64300001	64400000	0.202505		102200001	102300000	0.340189
	26400001	26500000	0.049609		29600001	29700000	0.404728		7950001	8050000	0.46444		106950001	107050000	0.773826		7250001	7350000	0.202322		49550001	49650000	0.339629
	26450001	26550000	0.0828345		38500001	38600000	0.404103		49650001	49750000	0.464363		107000001	107100000	0.760842		29400001	29500000	0.201708		116800001	116900000	0.339607
	26850001	26950000	0.0909852		1450001	1550000	0.403523		215350001	215450000	0.464354		78250001	78350000	0.754852		55100001	55200000	0.19712		14600001	14700000	0.339543
	26900001	27000000	0.154602		24900001	25000000	0.403487		209150001	209250000	0.463327		107200001	107300000	0.727443		51950001	52050000	0.192731		50350001	50450000	0.339253
	26950001	27050000	0.0787156		107050001	107150000	0.403218		500001	600000	0.463114		107250001	107350000	0.674168		67000001	67100000	0.191959		11550001	11650000	0.33913
	31400001	31500000	0.0604019		58500001	58600000	0.402214		116200001	116300000	0.463078		107050001	107150000	0.663479		55050001	55150000	0.191675		103800001	103900000	0.338263
	32000001	32100000	0.0555435		68750001	68850000	0.402189		12250001	12350000	0.463032		107150001	107250000	0.662188		19950001	20050000	0.191665		83000001	83100000	0.337948
	33450001	33550000	0.0597477		8150001	8250000	0.401664		21700001	21800000	0.462478		42700001	42800000	0.657084		74850001	74950000	0.189004		84850001	84950000	0.337824
	34800001	34900000	0.0538462		67150001	67250000	0.397321		111200001	111300000	0.462371		107350001	107450000	0.639472		78100001	78200000	0.188614		35300001	35400000	0.337495
	34850001	34950000	0.040703		74950001	75050000	0.397251		750001	850000	0.461418		107400001	107500000	0.624704		8450001	8550000	0.186741		69000001	69100000	0.337192
	39250001	39350000	0.0571128		24850001	24950000	0.396581		129750001	129850000	0.461241		59750001	59850000	0.615791		66700001	66800000	0.18425		69050001	69150000	0.336981
	40150001	40250000	0.0653857		51250001	51350000	0.396497		157300001	157400000	0.460793		107300001	107400000	0.611422		65450001	65550000	0.18114	5	97450001	97550000	0.577312
	40200001	40300000	0.108386		52650001	52750000	0.395153		112900001	113000000	0.46052		47950001	48050000	0.60293		42750001	42850000	0.179499		68700001	68800000	0.568035
	41300001	41400000	0.0566034		49550001	49650000	0.392906		190550001	190650000	0.460315		8450001	8550000	0.601154		71550001	71650000	0.177834		68750001	68850000	0.495465
	44650001	44750000	0.0379716		78150001	78250000	0.392097		2900001	3000000	0.460167		58950001	59050000	0.594168		68300001	68400000	0.175212		79050001	79150000	0.482529
	44950001	45050000	0.0540648		74400001	74500000	0.39111		106900001	107000000	0.459753		29450001	29550000	0.58207		43200001	43300000	0.174571		79850001	79950000	0.477121
	45000001	45100000	0.0948019		71550001	71650000	0.389318		176850001	176950000	0.459537		42750001	42850000	0.578588		66550001	66650000	0.174519		48950001	49050000	0.474757
	45050001	45150000	0.0810614		107350001	107450000	0.388644		182750001	182850000	0.45934		54800001	54900000	0.578239		35800001	35900000	0.173986		30050001	30150000	0.471674
	46450001	46550000	0.125292		52050001	52150000	0.387989		37500001	37600000	0.458739		43200001	43300000	0.572685		64400001	64500000	0.17363		30200001	30300000	0.467993
	46500001	46600000	0.227825		47900001	48000000	0.387517		145100001	145200000	0.458357		78150001	78250000	0.565576		58900001	59000000	0.172306		68650001	68750000	0.466571
	46550001	46650000	0.117331		104050001	104150000	0.387488		142050001	142150000	0.457988		59000001	59100000	0.559758		68350001	68450000	0.170724		97400001	97500000	0.449706
	47600001	47700000	0.0704136		50650001	50750000	0.387461		144250001	144350000	0.457796		46850001	46950000	0.552584		43400001	43500000	0.167564		78250001	78350000	0.447718
	47650001	47750000	0.152568		8100001	8200000	0.387309		1650001	1750000	0.45762		107100001	107200000	0.551461		67050001	67150000	0.167469		51400001	51500000	0.446602
	47700001	47800000	0.0764389		21050001	21150000	0.387222		43500001	43600000	0.457546		63950001	64050000	0.537022		29450001	29550000	0.166413		107200001	107300000	0.446457
	48500001	48600000	0.0642195		26800001	26900000	0.38702		204700001	204800000	0.457193		42650001	42750000	0.536269		36200001	36300000	0.164129		51450001	51550000	0.444672
	48900001	49000000	0.098356		96200001	96300000	0.386856		185750001	185850000	0.457015		68650001	68750000	0.535955		34200001	34300000	0.163929		78300001	78400000	0.443451
	48950001	49050000	0.125121		107300001	107400000	0.385554		99450001	99550000	0.456263		90150001	90250000	0.531222		43450001	43550000	0.163876		97500001	97600000	0.439997
	50500001	50600000	0.0793383		23100001	23200000	0.385483	4	68700001	68800000	0.85837		7450001	7550000	0.530695		43250001	43350000	0.163705		7550001	7650000	0.438725
	50550001	50650000	0.0964951		52600001	52700000	0.384876		68600001	68700000	0.856228		68600001	68700000	0.528317		14700001	14800000	0.163251		74900001	75000000	0.437352
	52750001	52850000	0.07836		30900001	31000000	0.384262		68650001	68750000	0.856072		63350001	63450000	0.526415		93850001	93950000	0.162814		74850001	74950000	0.434047
	52800001	52900000	0.0569066		51350001	51450000	0.382402		68750001	68850000	0.836108		107700001	107800000	0.523776		58950001	59050000	0.162596		44400001	44500000	0.424625
	54150001	54250000	0.0613256		16200001	16300000	0.381215		68550001	68650000	0.826444		7500001	7600000	0.522928		70200001	70300000	0.162468		30000001	30100000	0.423393
	55650001	55750000	0.0494138		82600001	82700000	0.380267		68800001	68900000	0.821782		52650001	52750000	0.520392		65100001	65200000	0.162353		49550001	49650000	0.420736
	55700001	55800000	0.0499375		78500001	78600000	0.379053		68500001	68600000	0.692157		107750001	107850000	0.51939		4750001	4850000	0.16133		30150001	30250000	0.419694
	55800001	55900000	0.0750378		38650001	38750000	0.378956		68850001	68950000	0.672386		14700001	14800000	0.519033		34150001	34250000	0.160891		44350001	44450000	0.418389
	55850001	55950000	0.0701831		50600001	50700000	0.378171		25100001	25200000	0.647374		69900001	70000000	0.51153		7350001	7450000	0.160404		103750001	103850000	0.416841
	58250001	58350000	0.058053		40500001	40600000	0.377873		41300001	41400000	0.632881		67050001	67150000	0.511438		74950001	75050000	0.156635		103700001	103800000	0.41358
	58300001	58400000	0.0859993		16150001	16250000	0.374507		45750001	45850000	0.613443		58900001	59000000	0.508923		59100001	59200000	0.156092		69850001	69950000	0.408855
	62150001	62250000	0.0692533		72250001	72350000	0.3738		68900001	69000000	0.590614		71200001	71300000	0.508291		76400001	76500000	0.155776		61400001	61500000	0.407853
	62200001	62300000	0.0531494		74450001	74550000	0.373614		48300001	48400000	0.588771		11650001	11750000	0.507518		6150001	6250000	0.155655		41100001	41200000	0.405474
	63100001	63200000	0.0559429		5750001	5850000	0.372007		9300001	9400000	0.580933		8500001	8600000	0.506434		8500001	8600000	0.155136		99350001	99450000	0.404947
	65550001	65650000	0.0832916		16450001	16550000	0.371755		68450001	68550000	0.571271		48000001	48100000	0.506238		53600001	53700000	0.154212		107150001	107250000	0.404421
	65600001	65700000	0.103672		1400001	1500000	0.370958		35250001	35350000	0.567549		48150001	48250000	0.504161		42700001	42800000	0.153777		78050001	78150000	0.402366
	68850001	68950000	0.10922		30850001	30950000	0.370179		47100001	47200000	0.563401		42800001	42900000	0.502841		66950001	67050000	0.153524		67200001	67300000	0.401936
	68900001	69000000	0.152077		104550001	104650000	0.370174		58400001	58500000	0.550547		59800001	59900000	0.50236		42650001	42750000	0.15332		83250001	83350000	0.401114
	68950001	69050000	0.106197		36100001	36200000	0.369475		25050001	25150000	0.548019		63150001	63250000	0.500152		52350001	52450000	0.152641		49500001	49600000	0.398579
	69000001	69100000	0.0520074		91600001	91700000	0.368766		61200001	61300000	0.546276		47900001	48000000	0.49997		48200001	48300000	0.152546		16150001	16250000	0.395764
	70350001	70450000	0.03951		78100001	78200000	0.368701		87250001	87350000	0.541747		69950001	70050000	0.496199		36150001	36250000	0.152263		51850001	51950000	0.394244
	71150001	71250000	0.073622		44750001	44850000	0.368269		41350001	41450000	0.538532		67100001	67200000	0.492809		35850001	35950000	0.151518		16200001	16300000	0.392108
	72400001	72500000	0.0693407		78450001	78550000	0.367444		9200001	9300000	0.537299		18150001	18250000	0.492257		7200001	7300000	0.149738		5800001	5900000	0.388109
	72450001	72550000	0.04241		79850001	79950000	0.36564		45800001	45900000	0.534822		48200001	48300000	0.490063		51200001	51300000	0.14956		5750001	5850000	0.387807
	72650001	72750000	0.0594039		48900001	49000000	0.365394		94700001	94800000	0.533879		78400001	78500000	0.488609		78050001	78150000	0.149426		96250001	96350000	0.387806
	72700001	72800000	0.0539577		36050001	36150000	0.365285		68400001	68500000	0.530527		43150001	43250000	0.487953		59150001	59250000	0.149158		850001	950000	0.385383
	73650001	73750000	0.0525838		99400001	99500000	0.365067		9250001	9350000	0.527687		54850001	54950000	0.483943		65150001	65250000	0.148639		41050001	41150000	0.384987
	74900001	75000000	0.0713795		104100001	104200000	0.364969		91700001	91800000	0.526077		46800001	46900000	0.478254		15300001	15400000	0.148532		103650001	103750000	0.384086
	74950001	75050000	0.093203		78300001	78400000	0.364834		45450001	45550000	0.525518		82800001	82900000	0.476695		56800001	56900000	0.148334		101150001	101250000	0.383557
	75800001	75900000	0.047983		39850001	39950000	0.364431		105150001	105250000	0.521651		15150001	15250000	0.475848		68100001	68200000	0.147787		20450001	20550000	0.38237
	75850001	75950000	0.0873169		17350001	17450000	0.3632		17050001	17150000	0.521626		55000001	55100000	0.475219		68150001	68250000	0.147777		68300001	68400000	0.380145
	75900001	76000000	0.110913		1	100000	0.362595		58350001	58450000	0.521252		36450001	36550000	0.475061		77650001	77750000	0.147295		79900001	80000000	0.377227
	75950001	76050000	0.0843342		25050001	25150000	0.362191		35200001	35300000	0.520611		67600001	67700000	0.474943		70150001	70250000	0.146868		47950001	48050000	0.375737
	77200001	77300000	0.0732515		82800001	82900000	0.362125		92250001	92350000	0.519125		79450001	79550000	0.474251		35650001	35750000	0.146849		68350001	68450000	0.375331
	77250001	77350000	0.037652		23750001	23850000	0.36208		45700001	45800000	0.513976		67200001	67300000	0.473978		65400001	65500000	0.146079		46200001	46300000	0.372612
	78050001	78150000	0.0436024		40600001	40700000	0.359811		90100001	90200000	0.510087		43350001	43450000	0.473163		61350001	61450000	0.145811		97550001	97650000	0.371915
	81150001	81250000	0.0792771		49500001	49600000	0.359723		9350001	9450000	0.50419		31000001	31100000	0.469183		44600001	44700000	0.145692		104050001	104150000	0.37142
	81200001	81300000	0.100893		105200001	105300000	0.359003		69000001	69100000	0.501696		81950001	82050000	0.467029		81950001	82050000	0.145624		14300001	14400000	0.369857
	81700001	81800000	0.0577649		96150001	96250000	0.358178		90150001	90250000	0.50144		45400001	45500000	0.466755		58550001	58650000	0.145485		52050001	52150000	0.369445
	86950001	87050000	0.0865219		96100001	96200000	0.358098		14050001	14150000	0.499277		75650001	75750000	0.466154		55000001	55100000	0.145427		53900001	54000000	0.36798
	90250001	90350000	0.0666314		104400001	104500000	0.358008		45500001	45600000	0.49794		44550001	44650000	0.466097		4700001	4800000	0.144989		800001	900000	0.36795
	90300001	90400000	0.0501433		71500001	71600000	0.357875		46500001	46600000	0.497294		15100001	15200000	0.465951		14650001	14750000	0.144513		46250001	46350000	0.367778
	91500001	91600000	0.0961572		103700001	103800000	0.357361		47050001	47150000	0.496222		36400001	36500000	0.464041		66850001	66950000	0.144234		30100001	30200000	0.367758
	93600001	93700000	0.0691249	6	24750001	24850000	0.77271		91900001	92000000	0.496111		43250001	43350000	0.463482		61300001	61400000	0.143986		48900001	49000000	0.367707
	93850001	93950000	0.0632743		29300001	29400000	0.690919		80400001	80500000	0.49483		44750001	44850000	0.462575		59350001	59450000	0.143854		67150001	67250000	0.366622
	93900001	94000000	0.0628343		24800001	24900000	0.667611		68950001	69050000	0.493326		43000001	43100000	0.462372		68950001	69050000	0.14344		83050001	83150000	0.366357
	98600001	98700000	0.0651977		17150001	17250000	0.635017		61150001	61250000	0.492839		1	100000	0.462234		29300001	29400000	0.143431		11650001	11750000	0.365593
	98650001	98750000	0.0870039		84150001	84250000	0.600998		35300001	35400000	0.491133		78550001	78650000	0.46097		43150001	43250000	0.142965		107250001	107350000	0.364224
	98700001	98800000	0.0905025		17200001	17300000	0.587006		87200001	87300000	0.489297		107500001	107600000	0.459516	6	79400001	79500000	0.310395		47300001	47400000	0.363814
	98750001	98850000	0.0461838		29250001	29350000	0.584171		25150001	25250000	0.489061		107800001	107900000	0.458428		79450001	79550000	0.298308		79450001	79550000	0.363572
	103650001	103750000	0.0616377		116000001	116100000	0.580897		117300001	117400000	0.488738		95350001	95450000	0.458206		3500001	3600000	0.282725		78100001	78200000	0.361538
	103700001	103800000	0.0843752		29650001	29750000	0.56976		75500001	75600000	0.488106		55050001	55150000	0.457399		32150001	32250000	0.282034		10850001	10950000	0.359777
	103750001	103850000	0.121809		24850001	24950000	0.564432		81200001	81300000	0.487745		62750001	62850000	0.45728		79350001	79450000	0.277681		83000001	83100000	0.357625
	103800001	103900000	0.146203		96050001	96150000	0.561541		98950001	99050000	0.485427		43400001	43500000	0.456662		79300001	79400000	0.269121		40450001	40550000	0.356632
	103850001	103950000	0.112008		34900001	35000000	0.545869		17300001	17400000	0.485027		78600001	78700000	0.456496		78600001	78700000	0.268552		107600001	107700000	0.35657
	103900001	104000000	0.113495		116050001	116150000	0.542003		19000001	19100000	0.483668		35550001	35650000	0.456119		29350001	29450000	0.267617		16450001	16550000	0.356311
	105800001	105900000	0.0954103		29500001	29600000	0.540902		42100001	42200000	0.478737		57700001	57800000	0.456066		3450001	3550000	0.25856		104100001	104200000	0.35607
	105850001	105950000	0.109199		78400001	78500000	0.535644		19050001	19150000	0.478525		107550001	107650000	0.455614		3900001	4000000	0.237717		48000001	48100000	0.355269
	113750001	113850000	0.0417028		29550001	29650000	0.525425		45550001	45650000	0.473115		63700001	63800000	0.455489		30450001	30550000	0.231677		106650001	106750000	0.352817
	114100001	114200000	0.0342818		36100001	36200000	0.522143		46450001	46550000	0.472613		46750001	46850000	0.455198		30800001	30900000	0.22952		61450001	61550000	0.352507
5	8050001	8150000	0.0613621		29600001	29700000	0.521378		90200001	90300000	0.472315		52700001	52800000	0.454079		29700001	29800000	0.227356		1400001	1500000	0.351569
	8100001	8200000	0.102154		84200001	84300000	0.516607		58150001	58250000	0.471084		81500001	81600000	0.454023		30400001	30500000	0.226889		18850001	18950000	0.35145
	8150001	8250000	0.0803374		29350001	29450000	0.512976		106000001	106100000	0.469809		42850001	42950000	0.454003		3950001	4050000	0.224513		36050001	36150000	0.350833
	19800001	19900000	0.10893		24900001	25000000	0.510194		11550001	11650000	0.46558		33350001	33450000	0.451676		79500001	79600000	0.224048		56700001	56800000	0.350698
	19850001	19950000	0.0726332		54550001	54650000	0.505528		96500001	96600000	0.465006		78350001	78450000	0.4513		32100001	32200000	0.222838		79800001	79900000	0.348689
	20200001	20300000	0.0803309		29700001	29800000	0.504652		113600001	113700000	0.461654		58250001	58350000	0.451269		88400001	88500000	0.22163		52850001	52950000	0.347803
	20250001	20350000	0.0924685		34950001	35050000	0.50215		43800001	43900000	0.461306		82900001	83000000	0.451088		26600001	26700000	0.217017		40550001	40650000	0.346236
	25900001	26000000	0.0845295		78450001	78550000	0.478869		69050001	69150000	0.459155	6	5650001	5750000	0.686138		32200001	32300000	0.215615		41150001	41250000	0.346213
	27250001	27350000	0.054785		54500001	54600000	0.478708		43650001	43750000	0.458024		116050001	116150000	0.655234		79250001	79350000	0.215607		104400001	104500000	0.344479
	27300001	27400000	0.0755387		17100001	17200000	0.469386		80950001	81050000	0.457011		116000001	116100000	0.628673		4950001	5050000	0.212231		44450001	44550000	0.343851
	27500001	27600000	0.0718973		78350001	78450000	0.468782		80350001	80450000	0.456173		65250001	65350000	0.625311		28750001	28850000	0.20899		106950001	107050000	0.343207
	28400001	28500000	0.0675559		43900001	44000000	0.467917	5	78250001	78350000	0.737045		12750001	12850000	0.615863		37200001	37300000	0.205789		1450001	1550000	0.341805
	28450001	28550000	0.0550686		99450001	99550000	0.465412		78200001	78300000	0.733684		40150001	40250000	0.610906		29300001	29400000	0.203657		14350001	14450000	0.339892
	30150001	30250000	0.0585281		29300001	29400000	0.46007		107200001	107300000	0.719621		5700001	5800000	0.609413		88800001	88900000	0.202624		82950001	83050000	0.339838
	30200001	30300000	0.068621		30300001	30400000	0.459889		106950001	107050000	0.695574		65300001	65400000	0.597978		99350001	99450000	0.201948		750001	850000	0.338128
	31300001	31400000	0.0672771		11450001	11550000	0.458668		107000001	107100000	0.681721		83000001	83100000	0.594777		88450001	88550000	0.200176		51050001	51150000	0.337982
	31350001	31450000	0.0701361		36050001	36150000	0.454837		8450001	8550000	0.65578		72250001	72350000	0.58706		32500001	32600000	0.198798		96200001	96300000	0.337728
	35150001	35250000	0.0582804		115100001	115200000	0.450349		107250001	107350000	0.638593		68850001	68950000	0.584966		69850001	69950000	0.196498	6	29300001	29400000	0.691605
	39850001	39950000	0.0797324		24700001	24800000	0.444172		107150001	107250000	0.627941		36050001	36150000	0.584625		29500001	29600000	0.196043		24750001	24850000	0.638417
	39900001	40000000	0.0722983		54450001	54550000	0.444062		42700001	42800000	0.618986		30450001	30550000	0.581568		78950001	79050000	0.195173		24800001	24900000	0.636962
	42850001	42950000	0.058352		116150001	116250000	0.442735		14350001	14450000	0.604907		84700001	84800000	0.580866		98200001	98300000	0.19516		29250001	29350000	0.622817
	43450001	43550000	0.0726334		83000001	83100000	0.442655		107050001	107150000	0.598352		72150001	72250000	0.577534		30850001	30950000	0.19245		34950001	35050000	0.585398
	46200001	46300000	0.0609243		34850001	34950000	0.441536		43200001	43300000	0.596661		40100001	40200000	0.575768		4350001	4450000	0.192188		24850001	24950000	0.571207
	47050001	47150000	0.0625742		17000001	17100000	0.437701		11650001	11750000	0.588813		65100001	65200000	0.575394		28800001	28900000	0.192094		116050001	116150000	0.560355
	47100001	47200000	0.0634588		48650001	48750000	0.436468		14300001	14400000	0.582833		86900001	87000000	0.57445		80400001	80500000	0.191165		34900001	35000000	0.529161
	47150001	47250000	0.152335		65100001	65200000	0.431668		42750001	42850000	0.581821		82000001	82100000	0.571566		37250001	37350000	0.190927		116000001	116100000	0.526347
	47200001	47300000	0.193049		9300001	9400000	0.430384		54800001	54900000	0.578348		81650001	81750000	0.571554		79650001	79750000	0.190423		33850001	33950000	0.518496
	47250001	47350000	0.153668		116100001	116200000	0.430125		69900001	70000000	0.571186		24550001	24650000	0.566472		78650001	78750000	0.19015		78400001	78500000	0.514445
	47850001	47950000	0.0827931		68800001	68900000	0.429238		18200001	18300000	0.567488		17200001	17300000	0.565994		29300001	29400000	0.187499		81600001	81700000	0.511945
	47900001	48000000	0.0871753		103500001	103600000	0.427169		42650001	42750000	0.557064		84750001	84850000	0.564147		32950001	33050000	0.187366		81550001	81650000	0.509216
	47950001	48050000	0.0604476		78500001	78600000	0.426652		18150001	18250000	0.554445		23500001	23600000	0.562735		34950001	35050000	0.184217		29350001	29450000	0.502587
	50250001	50350000	0.0872756		27700001	27800000	0.420686		78300001	78400000	0.553014		68900001	69000000	0.55766		98250001	98350000	0.184068		71750001	71850000	0.498104
	52800001	52900000	0.03648		17050001	17150000	0.420071		29450001	29550000	0.552723		24900001	25000000	0.555626		79750001	79850000	0.183979		30300001	30400000	0.488337
	54800001	54900000	0.0632157		4300001	4400000	0.417505		19850001	19950000	0.551142		30500001	30600000	0.554765		29400001	29500000	0.183737		17150001	17250000	0.48683
	54850001	54950000	0.0470466		27650001	27750000	0.414261		47250001	47350000	0.549575		44750001	44850000	0.554452		79550001	79650000	0.18364		17200001	17300000	0.483421
	55050001	55150000	0.0445604		25000001	25100000	0.413633		47200001	47300000	0.546776		81600001	81700000	0.553462		1000001	1100000	0.182709		53500001	53600000	0.477842
	57850001	57950000	0.10034		68850001	68950000	0.411341		47500001	47600000	0.537935		97650001	97750000	0.553239		3550001	3650000	0.182263		116100001	116200000	0.475359
	57900001	58000000	0.174051		16950001	17050000	0.405929		14400001	14500000	0.536413		72300001	72400000	0.549364		29250001	29350000	0.181822		84150001	84250000	0.473601
	61600001	61700000	0.0713593		96000001	96100000	0.405842		31000001	31100000	0.531549		72200001	72300000	0.542198		31500001	31600000	0.181258		115100001	115200000	0.47145
	62050001	62150000	0.0479447		109800001	109900000	0.405773		51750001	51850000	0.528017		94800001	94900000	0.540867		87800001	87900000	0.180733		24700001	24800000	0.46653
	65200001	65300000	0.0825473		54700001	54800000	0.404661		58950001	59050000	0.526711		53650001	53750000	0.540488		30500001	30600000	0.179896		33900001	34000000	0.461395
	65250001	65350000	0.0690339		17850001	17950000	0.403553		43150001	43250000	0.52576		115850001	115950000	0.535955		4400001	4500000	0.179764		29650001	29750000	0.45322
	66050001	66150000	0.0642287		30350001	30450000	0.402723		55000001	55100000	0.524676		80400001	80500000	0.534393		30350001	30450000	0.17898		71800001	71900000	0.452704
	67850001	67950000	0.0431564		99500001	99600000	0.401149		47550001	47650000	0.524154		94850001	94950000	0.528994		4800001	4900000	0.178343		25150001	25250000	0.449672
	67900001	68000000	0.0666004		48700001	48800000	0.400546		18250001	18350000	0.521328		99250001	99350000	0.528375		26550001	26650000	0.178274		78450001	78550000	0.447759
	69850001	69950000	0.0850966		28750001	28850000	0.400182		47300001	47400000	0.519521		7150001	7250000	0.525241		4900001	5000000	0.177957		11450001	11550000	0.446843
	70050001	70150000	0.0637977		29750001	29850000	0.399378		107100001	107200000	0.519124		101100001	101200000	0.524385		69900001	70000000	0.176432		86550001	86650000	0.446493
	71250001	71350000	0.0709239		68750001	68850000	0.399172		63350001	63450000	0.51719		96800001	96900000	0.523169		31200001	31300000	0.176044		33950001	34050000	0.44521
	76450001	76550000	0.07081		30150001	30250000	0.398472		47150001	47250000	0.516867		97700001	97800000	0.52316		80450001	80550000	0.175009		53550001	53650000	0.437858
	78200001	78300000	0.0334526		11500001	11600000	0.398468		54850001	54950000	0.503756		12800001	12900000	0.522384		29750001	29850000	0.174952		40650001	40750000	0.434584
	78350001	78450000	0.0764758		31500001	31600000	0.397946		85400001	85500000	0.502463		31750001	31850000	0.522061		150001	250000	0.174447		29500001	29600000	0.433708
	79500001	79600000	0.0675005		31050001	31150000	0.394791		99050001	99150000	0.502438		72100001	72200000	0.520299		69800001	69900000	0.174186		34000001	34100000	0.431356
	80250001	80350000	0.0389401		40600001	40700000	0.393454		78400001	78500000	0.502278		39800001	39900000	0.517182		31450001	31550000	0.17387		28800001	28900000	0.430318
	80700001	80800000	0.0599554		40650001	40750000	0.393003		59750001	59850000	0.497862		37250001	37350000	0.516968		88850001	88950000	0.17364		29700001	29800000	0.429587
	80750001	80850000	0.068757		19900001	20000000	0.392963		66600001	66700000	0.494489		17150001	17250000	0.515296		79700001	79800000	0.173261		28750001	28850000	0.42587
	82800001	82900000	0.054429		9700001	9800000	0.392429		36450001	36550000	0.492739		68200001	68300000	0.509704		4850001	4950000	0.172861		25100001	25200000	0.420328
	85800001	85900000	0.0699065		35000001	35100000	0.391668		54950001	55050000	0.491366		68800001	68900000	0.506518		30150001	30250000	0.172313		17000001	17100000	0.417147
	85850001	85950000	0.158963		116200001	116300000	0.39163		46850001	46950000	0.489404		73900001	74000000	0.505824		69950001	70050000	0.172053		29200001	29300000	0.416124
	85900001	86000000	0.0762068		100200001	100300000	0.391059		81500001	81600000	0.486967		24500001	24600000	0.505541		87200001	87300000	0.171498		25200001	25300000	0.413737
	89500001	89600000	0.0869335		54600001	54700000	0.390116		36400001	36500000	0.48367		37200001	37300000	0.505367		66100001	66200000	0.171013		54550001	54650000	0.412461
	89550001	89650000	0.0859344		46550001	46650000	0.388217		86050001	86150000	0.48277		30400001	30500000	0.503152		32450001	32550000	0.170677		16950001	17050000	0.411058
	92050001	92150000	0.062845		65300001	65400000	0.38714		19800001	19900000	0.481842		5600001	5700000	0.50229		5500001	5600000	0.169561		49950001	50050000	0.410666
	95050001	95150000	0.0472092		99400001	99500000	0.386276		47450001	47550000	0.481412		84650001	84750000	0.502093		100500001	100600000	0.169515		30250001	30350000	0.410659
	97450001	97550000	0.0601926		19950001	20050000	0.386259		101150001	101250000	0.479908		1	100000	0.500107		79200001	79300000	0.169314		87800001	87900000	0.409635
	99600001	99700000	0.0708726		103700001	103800000	0.385968		4750001	4850000	0.478888		31800001	31900000	0.498471		100450001	100550000	0.169061		9550001	9650000	0.408039
	99650001	99750000	0.139454		54050001	54150000	0.385426		107500001	107600000	0.478615		13000001	13100000	0.49791		78550001	78650000	0.16884		109800001	109900000	0.408001
	99700001	99800000	0.120097		65350001	65450000	0.385198		47950001	48050000	0.477697		24850001	24950000	0.496388		88100001	88200000	0.168764		29550001	29650000	0.406601
	107550001	107650000	0.05656		48500001	48600000	0.384609		15100001	15200000	0.477445		26450001	26550000	0.495705		32000001	32100000	0.168735		9050001	9150000	0.405136
	107700001	107800000	0.140749		49950001	50050000	0.384362		35600001	35700000	0.476402		77050001	77150000	0.495505		30100001	30200000	0.168128		29750001	29850000	0.404929
	107750001	107850000	0.0850137		28800001	28900000	0.384206		45400001	45500000	0.47611		1800001	1900000	0.493797		79600001	79700000	0.167895		78750001	78850000	0.404828
	107800001	107900000	0.0532885		1950001	2050000	0.384062		71200001	71300000	0.475388		101150001	101250000	0.493659		99300001	99400000	0.167868		84200001	84300000	0.402568
6	6000001	6100000	0.0407646		62000001	62100000	0.383831		33350001	33450000	0.474194		5750001	5850000	0.492808		4100001	4200000	0.166963		79250001	79350000	0.40238
	13000001	13100000	0.0556816		17250001	17350000	0.383815		34050001	34150000	0.474138		9300001	9400000	0.491359		39600001	39700000	0.165885		33800001	33900000	0.401918
	13400001	13500000	0.0850837		29450001	29550000	0.38344		92200001	92300000	0.473403		65050001	65150000	0.489619		88150001	88250000	0.165191		36050001	36150000	0.401333
	13450001	13550000	0.0706883		49800001	49900000	0.383297		54900001	55000000	0.47176		32400001	32500000	0.487685		4000001	4100000	0.163959		29600001	29700000	0.401203
	16600001	16700000	0.0552353		82000001	82100000	0.383241		55050001	55150000	0.471252		82950001	83050000	0.487356		32750001	32850000	0.163802		86600001	86700000	0.399101
	18800001	18900000	0.0604704		101000001	101100000	0.382277		21700001	21800000	0.471218		103500001	103600000	0.486728		3600001	3700000	0.163595		78350001	78450000	0.398692
	19700001	19800000	0.0599826		109850001	109950000	0.381668		43250001	43350000	0.471146		53600001	53700000	0.484889		93150001	93250000	0.163568		35000001	35100000	0.395151
	19750001	19850000	0.0571745		104750001	104850000	0.381444		82900001	83000000	0.469201		86500001	86600000	0.484765		98450001	98550000	0.163051		30350001	30450000	0.394953
	20650001	20750000	0.0664002		68700001	68800000	0.381355		35550001	35650000	0.468793		84150001	84250000	0.484205		86050001	86150000	0.162907		28050001	28150000	0.394474
	23300001	23400000	0.0574108		100150001	100250000	0.381079		47100001	47200000	0.467984		101050001	101150000	0.484144		3850001	3950000	0.16287		116150001	116250000	0.394236
	23900001	24000000	0.0938078		54650001	54750000	0.37926		47350001	47450000	0.467694		84400001	84500000	0.484091		35150001	35250000	0.162134		19950001	20050000	0.393305
	25100001	25200000	0.0867853		43950001	44050000	0.378215		59250001	59350000	0.467344		24950001	25050000	0.483281		5000001	5100000	0.162118		29100001	29200000	0.391913
	25150001	25250000	0.0595419		89500001	89600000	0.377423		59000001	59100000	0.46689		100550001	100650000	0.482801		68900001	69000000	0.161836		70000001	70100000	0.390347
	25900001	26000000	0.244338		63700001	63800000	0.376812		42800001	42900000	0.466527		51650001	51750000	0.481821		66150001	66250000	0.161407		79200001	79300000	0.389396
	29300001	29400000	0.191175		53550001	53650000	0.37666		66650001	66750000	0.466434		1000001	1100000	0.48153		26450001	26550000	0.161239		87850001	87950000	0.388933
	33900001	34000000	0.071326		48600001	48700000	0.375798		19900001	20000000	0.464247		32200001	32300000	0.481252		32050001	32150000	0.161218		34850001	34950000	0.38737
	34950001	35050000	0.0812152		115150001	115250000	0.375746		51800001	51900000	0.463476		40450001	40550000	0.480574		28700001	28800000	0.161121		31050001	31150000	0.387125
	35350001	35450000	0.0670824		39800001	39900000	0.374553		79450001	79550000	0.463263		69800001	69900000	0.478104		25750001	25850000	0.160739		9000001	9100000	0.386795
	35700001	35800000	0.0553753		29100001	29200000	0.373348		99000001	99100000	0.46312		23450001	23550000	0.476794		2000001	2100000	0.160717		9600001	9700000	0.385581
	35750001	35850000	0.0607126		24600001	24700000	0.373276		46800001	46900000	0.462823		36100001	36200000	0.474222		86100001	86200000	0.160433		28300001	28400000	0.38545
	36500001	36600000	0.0904431		78800001	78900000	0.371955		58900001	59000000	0.462787		86950001	87050000	0.473679		37150001	37250000	0.159969		29050001	29150000	0.385052
	36550001	36650000	0.136279		108300001	108400000	0.370882		43300001	43400000	0.461675		24600001	24700000	0.472041		99400001	99500000	0.159426		31500001	31600000	0.384345
	36600001	36700000	0.0923741		28300001	28400000	0.369833		82750001	82850000	0.461639		32100001	32200000	0.471854		7050001	7150000	0.159018		112300001	112400000	0.384088
	36650001	36750000	0.11973		101050001	101150000	0.369528		48450001	48550000	0.461467		96850001	96950000	0.469553		2100001	2200000	0.159		40600001	40700000	0.383689
	36700001	36800000	0.0855439		44650001	44750000	0.369507		67100001	67200000	0.459002		82550001	82650000	0.469513		98500001	98600000	0.158952		32100001	32200000	0.380744
	37400001	37500000	0.157927		116700001	116800000	0.369431		18300001	18400000	0.45896		44700001	44800000	0.467613		7000001	7100000	0.158451		32150001	32250000	0.379241
	37450001	37550000	0.124448		57400001	57500000	0.368547		69950001	70050000	0.458672		65350001	65450000	0.467335		30000001	30100000	0.158264		63700001	63800000	0.378585
	38300001	38400000	0.0666478		113650001	113750000	0.368175		15150001	15250000	0.458406		12950001	13050000	0.466517		93200001	93300000	0.158004		114700001	114800000	0.378051
	38350001	38450000	0.103361		34700001	34800000	0.367353		11600001	11700000	0.458396		97850001	97950000	0.46536		88750001	88850000	0.157759		62000001	62100000	0.377801
	44750001	44850000	0.0499646		23200001	23300000	0.366776		43000001	43100000	0.456952		103550001	103650000	0.464472		100001	200000	0.157492		25000001	25100000	0.377139
	48500001	48600000	0.0627701		78300001	78400000	0.366729	6	25900001	26000000	0.660835		13050001	13150000	0.463836		35200001	35300000	0.157454		70450001	70550000	0.375504
	51250001	51350000	0.0610067		82950001	83050000	0.366227		116000001	116100000	0.652145		14850001	14950000	0.462139		2050001	2150000	0.157034		80250001	80350000	0.374247
	51300001	51400000	0.0665612		94300001	94400000	0.36606		86900001	87000000	0.64515		57400001	57500000	0.462028		33800001	33900000	0.156907		49800001	49900000	0.374236
	51350001	51450000	0.051627		13950001	14050000	0.365861		5650001	5750000	0.64126		1100001	1200000	0.461985		12400001	12500000	0.156282		82750001	82850000	0.371773
	52400001	52500000	0.0582233		65050001	65150000	0.36465		116050001	116150000	0.621049		19850001	19950000	0.461715		87700001	87800000	0.155722		28350001	28450000	0.371047
	52450001	52550000	0.0504656		23000001	23100000	0.36416		13000001	13100000	0.608529		103100001	103200000	0.461463		26500001	26600000	0.155472		53600001	53700000	0.37058
	54050001	54150000	0.129919		41150001	41250000	0.36342		3500001	3600000	0.598594		2100001	2200000	0.460253		32650001	32750000	0.155252		85850001	85950000	0.369956
	54100001	54200000	0.110987		17800001	17900000	0.362808		40450001	40550000	0.593466		93100001	93200000	0.459982		85100001	85200000	0.155159		6000001	6100000	0.369912
	54750001	54850000	0.0466072		114700001	114800000	0.362484		94850001	94950000	0.592062		12700001	12800000	0.459877		5650001	5750000	0.154579		36550001	36650000	0.368302
	54800001	54900000	0.0337918		101250001	101350000	0.361417		40150001	40250000	0.590027		115250001	115350000	0.459826		4450001	4550000	0.154493		31250001	31350000	0.367814
	62550001	62650000	0.104026		57750001	57850000	0.361005		3450001	3550000	0.587563		32050001	32150000	0.459726		97900001	98000000	0.154304		28950001	29050000	0.36708
	62900001	63000000	0.0520235		112300001	112400000	0.360748		84750001	84850000	0.585753		99200001	99300000	0.459365		4300001	4400000	0.154271		25850001	25950000	0.367008
	64100001	64200000	0.0413267		89600001	89700000	0.359631		65250001	65350000	0.581243		97600001	97700000	0.459326		110250001	110350000	0.15391		112250001	112350000	0.366623
	65300001	65400000	0.0448527		27750001	27850000	0.359599		5700001	5800000	0.579392		32350001	32450000	0.458374		79800001	79900000	0.153722		39800001	39900000	0.365285
	66650001	66750000	0.0485748		25250001	25350000	0.359429		94800001	94900000	0.564214		32150001	32250000	0.458055		114950001	115050000	0.153318		47600001	47700000	0.36394
	68650001	68750000	0.135269		29900001	30000000	0.359012		25950001	26050000	0.564111		13100001	13200000	0.456556		5450001	5550000	0.153243		29400001	29500000	0.363461
	68700001	68800000	0.2315		34000001	34100000	0.358783		84700001	84800000	0.563932		82050001	82150000	0.451899		40400001	40500000	0.153118		29450001	29550000	0.363142
	68750001	68850000	0.0935596		40150001	40250000	0.358241		86950001	87050000	0.554616	7	50550001	50650000	0.714738		33000001	33100000	0.153066		96050001	96150000	0.3624
	69900001	70000000	0.0490013		29200001	29300000	0.358184		40100001	40200000	0.551696		50600001	50700000	0.707954		73650001	73750000	0.153033		78800001	78900000	0.362165
	70950001	71050000	0.0461802		73950001	74050000	0.357773		69800001	69900000	0.550587		42200001	42300000	0.673594		31950001	32050000	0.153028		74350001	74450000	0.362161
	75700001	75800000	0.0706758		78750001	78850000	0.357692		44700001	44800000	0.549059		50500001	50600000	0.664109		98150001	98250000	0.151941		34050001	34150000	0.361998
	75850001	75950000	0.0809476		32900001	33000000	0.357546		97850001	97950000	0.539674		39350001	39450000	0.652181		73600001	73700000	0.151866		61900001	62000000	0.361903
	75900001	76000000	0.100215		27900001	28000000	0.357264		80400001	80500000	0.534457		39400001	39500000	0.651097		800001	900000	0.151603		31100001	31200000	0.361794
	79200001	79300000	0.079151		9550001	9650000	0.357082		6000001	6100000	0.531862		42150001	42250000	0.648015		87750001	87850000	0.151599		115150001	115250000	0.361445
	79250001	79350000	0.102276	7	14700001	14800000	0.646816		39800001	39900000	0.530603		33150001	33250000	0.64354		94350001	94450000	0.151379		38600001	38700000	0.360762
	83300001	83400000	0.071225		50850001	50950000	0.594557		77050001	77150000	0.528704		40100001	40200000	0.622163		87850001	87950000	0.150932		28250001	28350000	0.360717
	83450001	83550000	0.0839384		32950001	33050000	0.593489		65300001	65400000	0.527653		50850001	50950000	0.616061		98950001	99050000	0.150899		28500001	28600000	0.360572
	83600001	83700000	0.0855832		33000001	33100000	0.583304		31800001	31900000	0.526792		40050001	40150000	0.613108		31150001	31250000	0.150655		55350001	55450000	0.360239
	83650001	83750000	0.118093		48350001	48450000	0.550852		97650001	97750000	0.525804		32900001	33000000	0.604486		4050001	4150000	0.150563		78500001	78600000	0.358931
	84300001	84400000	0.0525519		72550001	72650000	0.544905		5600001	5700000	0.525326		51650001	51750000	0.600877		97950001	98050000	0.150071		32200001	32300000	0.358288
	84350001	84450000	0.0605421		55950001	56050000	0.522208		84800001	84900000	0.520094		40200001	40300000	0.598975		34900001	35000000	0.150036		48650001	48750000	0.35786
	85200001	85300000	0.08102		50900001	51000000	0.519851		12950001	13050000	0.516963		42250001	42350000	0.587489		23500001	23600000	0.149469		40450001	40550000	0.357584
	85250001	85350000	0.0649049		55900001	56000000	0.518508		25850001	25950000	0.516594		57350001	57450000	0.582442		30050001	30150000	0.149303		31450001	31550000	0.356185
	86450001	86550000	0.0744774		43750001	43850000	0.517001		115600001	115700000	0.516235		40150001	40250000	0.582306		36950001	37050000	0.148982		25900001	26000000	0.355787
	86500001	86600000	0.213836		56150001	56250000	0.513574		31750001	31850000	0.514233		57400001	57500000	0.582067		72150001	72250000	0.148881		54450001	54550000	0.354784
	86550001	86650000	0.107022		8600001	8700000	0.512025		5750001	5850000	0.514174		33200001	33300000	0.570521		78300001	78400000	0.148577		24900001	25000000	0.354717
	87750001	87850000	0.0880584		48400001	48500000	0.508894		5950001	6050000	0.513809		39300001	39400000	0.569803		26650001	26750000	0.148511		114750001	114850000	0.354716
	30150001	30250000	0.0537733		87650001	87750000	0.496196		69850001	69950000	0.513743		50450001	50550000	0.56079		109550001	109650000	0.148511		26250001	26350000	0.354646
	89050001	89150000	0.0539392		72600001	72700000	0.491579		99150001	99250000	0.512922		56600001	56700000	0.556157		8750001	8850000	0.148305		109750001	109850000	0.354162
	96000001	96100000	0.0327713		87700001	87800000	0.48853		44750001	44850000	0.511066		63500001	63600000	0.553232		71500001	71600000	0.148275		59500001	59600000	0.353591
	103100001	103200000	0.0574973		48300001	48400000	0.488472		13050001	13150000	0.50801		63550001	63650000	0.54829		5800001	5900000	0.148252		24950001	25050000	0.353556
	103150001	103250000	0.0455256		26950001	27050000	0.481525		32200001	32300000	0.506931		72550001	72650000	0.547003		30550001	30650000	0.147986		83900001	84000000	0.352732
	105300001	105400000	0.0530467		50950001	51050000	0.481017		36050001	36150000	0.506888		27550001	27650000	0.545928		37100001	37200000	0.147893		70100001	70200000	0.352408
	105350001	105450000	0.0758255		76000001	76100000	0.47972		40500001	40600000	0.504367		43500001	43600000	0.545419		94300001	94400000	0.147869		42100001	42200000	0.351814
	111300001	111400000	0.0616691		79850001	79950000	0.471884		99250001	99350000	0.504006		50900001	51000000	0.543351		1450001	1550000	0.147683		115750001	115850000	0.351611
	111350001	111450000	0.0566819		51200001	51300000	0.471431		2100001	2200000	0.503868		77700001	77800000	0.543039		99250001	99350000	0.147564		65100001	65200000	0.351529
	112600001	112700000	0.0699356		51000001	51100000	0.471183		53650001	53750000	0.503132		40250001	40350000	0.541535		37300001	37400000	0.147499		41150001	41250000	0.351224
	114550001	114650000	0.0564986		26900001	27000000	0.469835		97700001	97800000	0.503114		17950001	18050000	0.540825		3300001	3400000	0.147366		55550001	55650000	0.351204
	114600001	114700000	0.0640081		71000001	71100000	0.455254		7150001	7250000	0.502966		40900001	41000000	0.539646		94750001	94850000	0.146916		11500001	11600000	0.351038
	115250001	115350000	0.0622072		86100001	86200000	0.454388		90800001	90900000	0.501888		57300001	57400000	0.535428		115150001	115250000	0.146841		28200001	28300000	0.350081
	115300001	115400000	0.0642198		57850001	57950000	0.454023		99100001	99200000	0.500721		20200001	20300000	0.532961		3650001	3750000	0.146487		28100001	28200000	0.349751
	116700001	116800000	0.0181227		58200001	58300000	0.451852		40400001	40500000	0.499795		77750001	77850000	0.526413		85050001	85150000	0.146381		30000001	30100000	0.349444
7	350001	450000	0.0475877		32900001	33000000	0.444069		99200001	99300000	0.498895		14700001	14800000	0.52496		29450001	29550000	0.146045		1400001	1500000	0.349229
	3250001	3350000	0.0592989		8650001	8750000	0.443795		17200001	17300000	0.497539		40950001	41050000	0.520315		97650001	97750000	0.145858		35700001	35800000	0.348833
	3300001	3400000	0.0851546		56000001	56100000	0.442826		53600001	53700000	0.49571		41000001	41100000	0.519802		70000001	70100000	0.145774		54500001	54600000	0.348429
	3350001	3450000	0.0555691		80650001	80750000	0.439517		13350001	13450000	0.494065		20550001	20650000	0.516848		72200001	72300000	0.145735		40500001	40600000	0.3474
	8600001	8700000	0.0892334		85900001	86000000	0.4394		80200001	80300000	0.493605		65850001	65950000	0.514094		110200001	110300000	0.145596		17850001	17950000	0.347363
	8650001	8750000	0.0918754		14650001	14750000	0.436532		65100001	65200000	0.492552		56200001	56300000	0.513148		64700001	64800000	0.145506		39550001	39650000	0.346774
	13800001	13900000	0.0436323		22000001	22100000	0.436422		4400001	4500000	0.490063		21450001	21550000	0.511351		64750001	64850000	0.144264		31000001	31100000	0.346284
	13850001	13950000	0.0819561		69350001	69450000	0.436225		115850001	115950000	0.488945		27850001	27950000	0.509941		68950001	69050000	0.144256		49150001	49250000	0.346175
	19950001	20050000	0.0537613		3800001	3900000	0.435756		72150001	72250000	0.488362		17900001	18000000	0.504901		40300001	40400000	0.144094		42050001	42150000	0.346082
	21050001	21150000	0.0681208		22050001	22150000	0.434941		116350001	116450000	0.487909		77800001	77900000	0.500584		7100001	7200000	0.143651		23400001	23500000	0.345921
	26750001	26850000	0.0560316		20100001	20200000	0.434204		84650001	84750000	0.487236		72600001	72700000	0.499404		95950001	96050000	0.143338		17050001	17150000	0.342701
	26800001	26900000	0.0760943		67900001	68000000	0.430036		107150001	107250000	0.487184		40450001	40550000	0.498222		1400001	1500000	0.143077		65150001	65250000	0.342412
	28100001	28200000	0.0494377		86050001	86150000	0.428893		37200001	37300000	0.486159		21500001	21600000	0.496296		102900001	103000000	0.142731		93550001	93650000	0.341352
	28550001	28650000	0.058883		72500001	72600000	0.426534		100001	200000	0.485264		42100001	42200000	0.496046	7	55700001	55800000	0.325159		61850001	61950000	0.341165
	31950001	32050000	0.0476431		40450001	40550000	0.422187		100200001	100300000	0.484753		56550001	56650000	0.49153		50600001	50700000	0.303719		49750001	49850000	0.340964
	35100001	35200000	0.0929714		56300001	56400000	0.421915		23500001	23600000	0.483165		17050001	17150000	0.491457		55750001	55850000	0.283506		93600001	93700000	0.340763
	35150001	35250000	0.0808843		69600001	69700000	0.420218		6050001	6150000	0.483032		40400001	40500000	0.48856		85150001	85250000	0.250657		34100001	34200000	0.340136
	35250001	35350000	0.0518591		78900001	79000000	0.419764		90750001	90850000	0.483005		59600001	59700000	0.488543		57850001	57950000	0.249493		29800001	29900000	0.340012
	35300001	35400000	0.0679139		55850001	55950000	0.419467		30500001	30600000	0.48243		20600001	20700000	0.48752		57350001	57450000	0.247413		103650001	103750000	0.339456
	35850001	35950000	0.0424977		59950001	60050000	0.41895		36550001	36650000	0.48194		43750001	43850000	0.485582		50550001	50650000	0.238481		85650001	85750000	0.339341
	37500001	37600000	0.0544012		88750001	88850000	0.415697		12200001	12300000	0.481557		41700001	41800000	0.48459		57400001	57500000	0.234801		38650001	38750000	0.338771
	40350001	40450000	0.0427135		14750001	14850000	0.415521		68900001	69000000	0.481478		29350001	29450000	0.483087		49300001	49400000	0.225653		36600001	36700000	0.338492
	41100001	41200000	0.0534089		20650001	20750000	0.41496		39250001	39350000	0.480811		53000001	53100000	0.482581		82300001	82400000	0.219965		9300001	9400000	0.337888
	47200001	47300000	0.0546151		77800001	77900000	0.410892		12250001	12350000	0.479351		17100001	17200000	0.482427		40100001	40200000	0.218723		48700001	48800000	0.33788
	47250001	47350000	0.0919589		58150001	58250000	0.410827		9300001	9400000	0.478743		39750001	39850000	0.48218		82350001	82450000	0.215144		29850001	29950000	0.336993
	47300001	47400000	0.0511487		48500001	48600000	0.41017		3550001	3650000	0.477813		80200001	80300000	0.481915		56350001	56450000	0.215083	7	32950001	33050000	0.588089
	48800001	48900000	0.0551431		74150001	74250000	0.409707		13100001	13200000	0.477245		51150001	51250000	0.481873		85100001	85200000	0.213137		56000001	56100000	0.586808
	49700001	49800000	0.0883307		56200001	56300000	0.407963		40550001	40650000	0.477196		72500001	72600000	0.478072		40050001	40150000	0.210701		33000001	33100000	0.566013
	49750001	49850000	0.0512142		24700001	24800000	0.405566		5800001	5900000	0.476447		77000001	77100000	0.47806		50650001	50750000	0.208799		14700001	14800000	0.5599
	51000001	51100000	0.0235816		60350001	60450000	0.4037		116400001	116500000	0.476419		56650001	56750000	0.474714		57500001	57600000	0.208028		55950001	56050000	0.54475
	51050001	51150000	0.0631668		93700001	93800000	0.403629		96800001	96900000	0.475412		41050001	41150000	0.474413		34000001	34100000	0.207133		55900001	56000000	0.535308
	56100001	56200000	0.0960699		62250001	62350000	0.403108		88800001	88900000	0.475356		50650001	50750000	0.474091		55650001	55750000	0.204877		56050001	56150000	0.52038
	56750001	56850000	0.0417634		40500001	40600000	0.402258		1	100000	0.474154		57450001	57550000	0.472251		57450001	57550000	0.202215		20650001	20750000	0.495571
	65750001	65850000	0.0615796		31000001	31100000	0.401928		65150001	65250000	0.473858		35900001	36000000	0.468954		50500001	50600000	0.200798		86050001	86150000	0.48828
	69150001	69250000	0.0714257		24750001	24850000	0.400898		30450001	30550000	0.469615		32800001	32900000	0.465778		70700001	70800000	0.200767		24750001	24850000	0.482214
	69350001	69450000	0.076614		85850001	85950000	0.398926		1000001	1100000	0.4688		31700001	31800000	0.463967		49250001	49350000	0.197908		24700001	24800000	0.481732
	75350001	75450000	0.0343009		49300001	49400000	0.397159		8700001	8800000	0.466587		32750001	32850000	0.46274		49350001	49450000	0.195856		51200001	51300000	0.472731
	75400001	75500000	0.126119		48550001	48650000	0.39583		24550001	24650000	0.465693		34500001	34600000	0.462699		57050001	57150000	0.195611		86100001	86200000	0.457868
	75450001	75550000	0.0973798		81350001	81450000	0.395661		9050001	9150000	0.465487		39700001	39800000	0.461802		32750001	32850000	0.193177		82500001	82600000	0.452816
	77150001	77250000	0.0470645		79800001	79900000	0.395185		72200001	72300000	0.46486		3500001	3600000	0.461595		89150001	89250000	0.188185		56150001	56250000	0.450699
	77700001	77800000	0.0670811		88800001	88900000	0.392587		96850001	96950000	0.464733		57250001	57350000	0.459008		17900001	18000000	0.187351		56300001	56400000	0.445207
	85050001	85150000	0.0641054		51250001	51350000	0.392337		97600001	97700000	0.462488		59650001	59750000	0.457861		89400001	89500000	0.186346		8600001	8700000	0.433679
	86750001	86850000	0.0732351		60400001	60500000	0.392115		80250001	80350000	0.46238		30050001	30150000	0.457634		46300001	46400000	0.184909		92700001	92800000	0.428387
	86800001	86900000	0.0618752		71550001	71650000	0.390741		12800001	12900000	0.46212		32850001	32950000	0.457064		82400001	82500000	0.183874		78900001	79000000	0.423777
	91050001	91150000	0.0620765		82400001	82500000	0.390477		7200001	7300000	0.462018		63600001	63700000	0.456725		57100001	57200000	0.183586		81350001	81450000	0.417688
	91100001	91200000	0.0730037		80600001	80700000	0.389889		2000001	2100000	0.459825		17850001	17950000	0.452819		74950001	75050000	0.183343		54250001	54350000	0.413894
	93000001	93100000	0.0875767		79650001	79750000	0.388464		12750001	12850000	0.459398		46000001	46100000	0.452633		88750001	88850000	0.181924		81550001	81650000	0.412806
	95650001	95750000	0.0609767		82150001	82250000	0.387014		81650001	81750000	0.458591		46300001	46400000	0.45105		76050001	76150000	0.181161		50850001	50950000	0.412587
8	550001	650000	0.0694015		82350001	82450000	0.385939		19850001	19950000	0.458572	8	41300001	41400000	0.710407		74900001	75000000	0.18037		69600001	69700000	0.411812
	600001	700000	0.0735442		82450001	82550000	0.385191		32250001	32350000	0.458446		31850001	31950000	0.696301		87750001	87850000	0.180035		18100001	18200000	0.410386
	6200001	6300000	0.111067		72300001	72400000	0.383773		4100001	4200000	0.458057		49750001	49850000	0.689549		84000001	84100000	0.178591		51250001	51350000	0.407146
	6250001	6350000	0.100218		71050001	71150000	0.383056		82000001	82100000	0.457897		31700001	31800000	0.686254		82500001	82600000	0.178462		43500001	43600000	0.406915
	8450001	8550000	0.0507019		57800001	57900000	0.382819		84400001	84500000	0.457182		31600001	31700000	0.684746		57800001	57900000	0.178074		56100001	56200000	0.400013
	10800001	10900000	0.045297		6500001	6600000	0.382303		2400001	2500000	0.456618		31650001	31750000	0.672711		10400001	10500000	0.177388		32250001	32350000	0.398789
	15350001	15450000	0.057685		69300001	69400000	0.381427		39300001	39400000	0.456535		31550001	31650000	0.672633		71300001	71400000	0.176635		54050001	54150000	0.394463
	15400001	15500000	0.0514816		3850001	3950000	0.380337	7	50600001	50700000	0.735237		31750001	31850000	0.666952		57900001	58000000	0.174614		55850001	55950000	0.394443
	19400001	19500000	0.0723251		74200001	74300000	0.38028		39350001	39450000	0.681046		31900001	32000000	0.666772		56400001	56500000	0.174533		82550001	82650000	0.394116
	19450001	19550000	0.0866975		59650001	59750000	0.380106		39400001	39500000	0.679181		29500001	29600000	0.661773		57300001	57400000	0.173958		14750001	14850000	0.392479
	19950001	20050000	0.0657733		77950001	78050000	0.379648		50550001	50650000	0.665283		49700001	49800000	0.657582		57000001	57100000	0.17344		68300001	68400000	0.388661
	22050001	22150000	0.0693818		56100001	56200000	0.379641		42200001	42300000	0.640192		22300001	22400000	0.654708		50450001	50550000	0.173428		26950001	27050000	0.388496
	22100001	22200000	0.0779159		22950001	23050000	0.377363		43500001	43600000	0.625768		31800001	31900000	0.650975		87800001	87900000	0.173415		56450001	56550000	0.386531
	24750001	24850000	0.0808131		47200001	47300000	0.377354		51650001	51750000	0.611114		31500001	31600000	0.650213		53250001	53350000	0.172875		82450001	82550000	0.384341
	24800001	24900000	0.0854621		79900001	80000000	0.37692		50500001	50600000	0.602955		62600001	62700000	0.637963		84050001	84150000	0.171677		16250001	16350000	0.381877
	25750001	25850000	0.132682		23500001	23600000	0.376783		39300001	39400000	0.598458		30750001	30850000	0.635191		83450001	83550000	0.171002		26900001	27000000	0.381805
	32450001	32550000	0.140314		70950001	71050000	0.37568		14700001	14800000	0.598116		32050001	32150000	0.630561		20150001	20250000	0.168209		56250001	56350000	0.379807
	32500001	32600000	0.132319		20050001	20150000	0.375041		57400001	57500000	0.586699		29400001	29500000	0.624212		33950001	34050000	0.167645		68450001	68550000	0.379142
	33000001	33100000	0.0683148		82500001	82600000	0.374535		40200001	40300000	0.586416		16900001	17000000	0.619085		40150001	40250000	0.16588		8400001	8500000	0.37834
	33950001	34050000	0.0690421		69550001	69650000	0.373563		42150001	42250000	0.58121		800001	900000	0.616524		62700001	62800000	0.16544		24800001	24900000	0.378336
	39400001	39500000	0.0617085		41350001	41450000	0.373524		55700001	55800000	0.564341		41350001	41450000	0.614401		53000001	53100000	0.164857		80650001	80750000	0.378058
	39450001	39550000	0.058261		8400001	8500000	0.373199		40150001	40250000	0.555402		62550001	62650000	0.604278		75500001	75600000	0.164126		81600001	81700000	0.377746
	39900001	40000000	0.079485		51150001	51250000	0.372933		27550001	27650000	0.551151		29550001	29650000	0.600933		34050001	34150000	0.164111		51150001	51250000	0.374663
	39950001	40050000	0.154496		43700001	43800000	0.371126		20600001	20700000	0.550426		47050001	47150000	0.588667		73500001	73600000	0.163379		87100001	87200000	0.3746
	40000001	40100000	0.114013		82200001	82300000	0.370557		21450001	21550000	0.549627		29350001	29450000	0.581873		70750001	70850000	0.163103		81300001	81400000	0.374576
	43200001	43300000	0.0449166		49450001	49550000	0.369681		63550001	63650000	0.548613		16850001	16950000	0.57764		77850001	77950000	0.163068		20700001	20800000	0.372849
	43250001	43350000	0.0605134		49250001	49350000	0.369395		40100001	40200000	0.546805		31450001	31550000	0.575576		9550001	9650000	0.162348		56400001	56500000	0.372784
	45100001	45200000	0.0444782		15850001	15950000	0.36895		51150001	51250000	0.546673		750001	850000	0.571309		78700001	78800000	0.161231		23500001	23600000	0.370545
	46400001	46500000	0.055725		56050001	56150000	0.36765		55250001	55350000	0.546198		47000001	47100000	0.568247		55400001	55500000	0.161205		54300001	54400000	0.370363
	46450001	46550000	0.0956492		56400001	56500000	0.367475		56550001	56650000	0.544094		29450001	29550000	0.567869		32800001	32900000	0.160317		39400001	39500000	0.3697
	46500001	46600000	0.0716173		69400001	69500000	0.365511		56600001	56700000	0.543276		58150001	58250000	0.56727		83400001	83500000	0.159772		48500001	48600000	0.368246
	47000001	47100000	0.0877757		68800001	68900000	0.364822		19950001	20050000	0.543004		81300001	81400000	0.552077		76950001	77050000	0.159065		8650001	8750000	0.367708
	47050001	47150000	0.0995368		62300001	62400000	0.361459		30800001	30900000	0.535354		16950001	17050000	0.551634		20200001	20300000	0.158771		54100001	54200000	0.367418
	47550001	47650000	0.0435639		59700001	59800000	0.359663		50450001	50550000	0.530932		31400001	31500000	0.548298		55450001	55550000	0.157565		62250001	62350000	0.365914
	49050001	49150000	0.0902295		14350001	14450000	0.359311		40050001	40150000	0.529489		32100001	32200000	0.547057		76700001	76800000	0.157538		21350001	21450000	0.365035
	49100001	49200000	0.101983		51850001	51950000	0.359196		40250001	40350000	0.527838		62850001	62950000	0.545176		78750001	78850000	0.157331		77800001	77900000	0.364836
	50350001	50450000	0.0880324		14400001	14500000	0.358772		63500001	63600000	0.523065		32200001	32300000	0.545122		42150001	42250000	0.157297		20100001	20200000	0.364702
	50400001	50500000	0.15851	8	90600001	90700000	0.580336		57450001	57550000	0.518234		59100001	59200000	0.544777		79650001	79750000	0.157182		75950001	76050000	0.363628
	50450001	50550000	0.0894247		81500001	81600000	0.517066		21500001	21600000	0.512538		87900001	88000000	0.53654		41050001	41150000	0.154889		18650001	18750000	0.362392
	50550001	50650000	0.0685498		29700001	29800000	0.514886		42250001	42350000	0.512498		62800001	62900000	0.536279		56300001	56400000	0.154649		58150001	58250000	0.361839
	53100001	53200000	0.0631637		18600001	18700000	0.502291		33150001	33250000	0.511322		63550001	63650000	0.535764		27900001	28000000	0.154486		98600001	98700000	0.360966
	53150001	53250000	0.0561779		52350001	52450000	0.491648		41700001	41800000	0.508285		30700001	30800000	0.53043		71350001	71450000	0.154169		72300001	72400000	0.359984
	53800001	53900000	0.100369		89450001	89550000	0.488354		57350001	57450000	0.508148		31350001	31450000	0.527935		85000001	85100000	0.153927		77850001	77950000	0.359168
	53850001	53950000	0.104904		11950001	12050000	0.485571		51100001	51200000	0.505925		32150001	32250000	0.527343		87350001	87450000	0.153876		55000001	55100000	0.357809
	55650001	55750000	0.0690213		89400001	89500000	0.484244		43550001	43650000	0.50573		23900001	24000000	0.526765		82450001	82550000	0.153517		14650001	14750000	0.357771
	58600001	58700000	0.0797422		80150001	80250000	0.480552		17950001	18050000	0.505632		59150001	59250000	0.519676		27850001	27950000	0.153472		71750001	71850000	0.352636
	58650001	58750000	0.0777976		58450001	58550000	0.477412		17900001	18000000	0.502455		62650001	62750000	0.517292		27750001	27850000	0.153307		55400001	55500000	0.352594
	59150001	59250000	0.0606227		23800001	23900000	0.476693		55950001	56050000	0.499758		25500001	25600000	0.516197		82250001	82350000	0.15292		86000001	86100000	0.351204
	59200001	59300000	0.131904		49350001	49450000	0.473323		89350001	89450000	0.498137		16550001	16650000	0.513915		30850001	30950000	0.152767		48550001	48650000	0.350723
	60650001	60750000	0.0545136		50900001	51000000	0.47322		55750001	55850000	0.494736		50900001	51000000	0.513528		46350001	46450000	0.151909		32750001	32850000	0.34982
	60700001	60800000	0.0576349		45200001	45300000	0.469319		20000001	20100000	0.493758		46950001	47050000	0.510826		9600001	9700000	0.151731		18700001	18800000	0.349168
	60750001	60850000	0.0501823		67250001	67350000	0.465511		72600001	72700000	0.49277		16800001	16900000	0.510337		41000001	41100000	0.151281		55200001	55300000	0.348787
	60950001	61050000	0.034162		49400001	49500000	0.456543		64900001	65000000	0.490345		89450001	89550000	0.510042		42200001	42300000	0.150908		16200001	16300000	0.347781
	61000001	61100000	0.0158962		12200001	12300000	0.451456		98600001	98700000	0.49029		22250001	22350000	0.509875		48350001	48450000	0.150595		50900001	51000000	0.347036
	61200001	61300000	0.0414705		42650001	42750000	0.450191		42050001	42150000	0.489058		81350001	81450000	0.506903		73550001	73650000	0.150396		60000001	60100000	0.345148
	62200001	62300000	0.0613716		89500001	89600000	0.449197		59600001	59700000	0.488918		61300001	61400000	0.506394		89350001	89450000	0.149996		56200001	56300000	0.344079
	67850001	67950000	0.0608346		18550001	18650000	0.445049		50850001	50950000	0.48823		58200001	58300000	0.506198		10450001	10550000	0.149978		84350001	84450000	0.343345
	69550001	69650000	0.0652734		52300001	52400000	0.444312		50650001	50750000	0.485475		850001	950000	0.504742		18050001	18150000	0.149973		78700001	78800000	0.34197
	72500001	72600000	0.061711		52250001	52350000	0.441794		41050001	41150000	0.484752		89400001	89500000	0.502289		6600001	6700000	0.149563		44800001	44900000	0.341272
	73200001	73300000	0.0636064		89200001	89300000	0.439402		40950001	41050000	0.483536		14150001	14250000	0.501348		81850001	81950000	0.149291		49700001	49800000	0.340828
	75350001	75450000	0.0560061		81450001	81550000	0.438446		65850001	65950000	0.483245		41250001	41350000	0.498407		18100001	18200000	0.148952		16050001	16150000	0.340809
	78850001	78950000	0.0603819		29650001	29750000	0.437315		51850001	51950000	0.482333		46800001	46900000	0.49767		85200001	85300000	0.148851		19950001	20050000	0.340648
	81300001	81400000	0.12531		75950001	76050000	0.431984		77800001	77900000	0.473356		28950001	29050000	0.497152		37950001	38050000	0.147532		89950001	90050000	0.339813
	81350001	81450000	0.142838		12000001	12100000	0.430973		99600001	99700000	0.471868		26650001	26750000	0.496634		49400001	49500000	0.146729		98650001	98750000	0.338975
	81400001	81500000	0.1405		75700001	75800000	0.429857		40900001	41000000	0.471723		21250001	21350000	0.495411		53300001	53400000	0.146555		85150001	85250000	0.338427
	81450001	81550000	0.113242		23750001	23850000	0.426664		82600001	82700000	0.471284		61350001	61450000	0.495057		56750001	56850000	0.146549		30350001	30450000	0.338343
	81700001	81800000	0.0438464		41300001	41400000	0.425352		39450001	39550000	0.471024		29750001	29850000	0.492625		4050001	4150000	0.146423		51050001	51150000	0.337479
	81750001	81850000	0.0485213		24850001	24950000	0.422753		41650001	41750000	0.469579		32000001	32100000	0.49103		46250001	46350000	0.146182		54200001	54300000	0.337233
	82000001	82100000	0.0832277		81550001	81650000	0.42203		86450001	86550000	0.468399		47100001	47200000	0.488635		76100001	76200000	0.145445		97800001	97900000	0.337074
	82050001	82150000	0.0744111		89100001	89200000	0.420829		84350001	84450000	0.467304		87950001	88050000	0.487852		70650001	70750000	0.145431	8	89450001	89550000	0.595714
	83850001	83950000	0.0606094		89250001	89350000	0.420505		57300001	57400000	0.466358		14100001	14200000	0.485794		76900001	77000000	0.145303		89400001	89500000	0.568621
	87950001	88050000	0.0586221		16900001	17000000	0.417734		89400001	89500000	0.464927		23850001	23950000	0.485558		4100001	4200000	0.145149		89500001	89600000	0.567098
	88100001	88200000	0.0480116		61750001	61850000	0.417438		27500001	27600000	0.463422		31950001	32050000	0.485497		30300001	30400000	0.145043		89350001	89450000	0.499757
	89550001	89650000	0.0515441		23850001	23950000	0.416874		17800001	17900000	0.46179		30800001	30900000	0.485204		62750001	62850000	0.144582		28350001	28450000	0.493699
	89600001	89700000	0.131349		87900001	88000000	0.414282		51950001	52050000	0.461644		47900001	48000000	0.484822		82550001	82650000	0.143823		60850001	60950000	0.479888
	89650001	89750000	0.166671		42600001	42700000	0.41207		17850001	17950000	0.460661		62500001	62600000	0.483515		47400001	47500000	0.143667		60800001	60900000	0.451377
	89700001	89800000	0.0480639		36700001	36800000	0.411325		55800001	55900000	0.459289		62900001	63000000	0.482394		89250001	89350000	0.143337		28900001	29000000	0.442121
	90550001	90650000	0.0670109		51900001	52000000	0.411204		56200001	56300000	0.458755		62750001	62850000	0.481466	8	70150001	70250000	0.370379		89300001	89400000	0.440824
	90600001	90700000	0.0670509		51850001	51950000	0.408976		83450001	83550000	0.458476		38200001	38300000	0.481022		31950001	32050000	0.281001		89100001	89200000	0.439971
9	7750001	7850000	0.0786197		51800001	51900000	0.408828		97600001	97700000	0.45755		81450001	81550000	0.479893		32050001	32150000	0.279418		20600001	20700000	0.435704
	7950001	8050000	0.0413311		58500001	58600000	0.406047		9600001	9700000	0.456942		89500001	89600000	0.475666		29650001	29750000	0.278281		58450001	58550000	0.4357
	9100001	9200000	0.0755593		45250001	45350000	0.405975	8	41300001	41400000	0.728885		22350001	22450000	0.475261		10700001	10800000	0.27111		29700001	29800000	0.435107
	9150001	9250000	0.0729309		52200001	52300000	0.403681		31700001	31800000	0.705409		80150001	80250000	0.47488		62650001	62750000	0.270604		56200001	56300000	0.429546
	10100001	10200000	0.0845536		16850001	16950000	0.402355		31750001	31850000	0.697328		87700001	87800000	0.474813		31900001	32000000	0.263333		28400001	28500000	0.428743
	20050001	20150000	0.0508787		28900001	29000000	0.4017		31900001	32000000	0.697102		40050001	40150000	0.472294		62600001	62700000	0.263033		89150001	89250000	0.426402
	20100001	20200000	0.0600918		57950001	58050000	0.40108		31650001	31750000	0.696267		62700001	62800000	0.470415		29500001	29600000	0.260048		29050001	29150000	0.423792
	20750001	20850000	0.0420407		67200001	67300000	0.399065		22300001	22400000	0.684572		21150001	21250000	0.470056		32000001	32100000	0.259243		61400001	61500000	0.412951
	20800001	20900000	0.05232		27650001	27750000	0.393047		49750001	49850000	0.682324		32300001	32400000	0.469696		31500001	31600000	0.248036		61350001	61450000	0.41131
	23700001	23800000	0.0466099		850001	950000	0.392562		31600001	31700000	0.677811		46850001	46950000	0.467671		31700001	31800000	0.245565		46400001	46500000	0.411186
	23750001	23850000	0.101711		49300001	49400000	0.392161		89450001	89550000	0.667538		80950001	81050000	0.466674		22300001	22400000	0.242684		72150001	72250000	0.409896
	23800001	23900000	0.0759615		25000001	25100000	0.391633		31850001	31950000	0.666787		55150001	55250000	0.465328		31450001	31550000	0.238974		36700001	36800000	0.408552
	25750001	25850000	0.0486986		85550001	85650000	0.391114		29500001	29600000	0.657654		41400001	41500000	0.464626		49750001	49850000	0.23011		55200001	55300000	0.407206
	29300001	29400000	0.0871856		89350001	89450000	0.388674		49700001	49800000	0.652591		46900001	47000000	0.464379		46700001	46800000	0.227357		800001	900000	0.405634
	29350001	29450000	0.0744607		72150001	72250000	0.386006		32050001	32150000	0.651519		32250001	32350000	0.461748		32100001	32200000	0.22715		42800001	42900000	0.402713
	30900001	31000000	0.0436787		42750001	42850000	0.38476		29700001	29800000	0.645127		24950001	25050000	0.461365		22350001	22450000	0.227066		67750001	67850000	0.40041
	30950001	31050000	0.0530124		24950001	25050000	0.384678		31550001	31650000	0.644651		36700001	36800000	0.460781		31650001	31750000	0.221672		85550001	85650000	0.400161
	31250001	31350000	0.0857831		28350001	28450000	0.383602		41350001	41450000	0.643882		40000001	40100000	0.460138		29450001	29550000	0.213902		67250001	67350000	0.39933
	31300001	31400000	0.16766		89050001	89150000	0.38357		31800001	31900000	0.642886		21050001	21150000	0.45857		31000001	31100000	0.211478		58500001	58600000	0.398241
	31350001	31450000	0.179938		27700001	27800000	0.381793		62800001	62900000	0.64139		50850001	50950000	0.458125		50850001	50950000	0.205945		89250001	89350000	0.397356
	31400001	31500000	0.0728857		42700001	42800000	0.381724		89400001	89500000	0.637354		21200001	21300000	0.458108		30950001	31050000	0.205063		52250001	52350000	0.39656
	35500001	35600000	0.0490157		800001	900000	0.381008		62600001	62700000	0.629567		21100001	21200000	0.456482		21150001	21250000	0.203914		89200001	89300000	0.396145
	35950001	36050000	0.0437269		67750001	67850000	0.380942		30750001	30850000	0.621889		21000001	21100000	0.456382		31750001	31850000	0.201273		7950001	8050000	0.39474
	38950001	39050000	0.0551104		11900001	12000000	0.379401		7950001	8050000	0.606901		48400001	48500000	0.455425		31550001	31650000	0.198769		18600001	18700000	0.39393
	39000001	39100000	0.0915835		6000001	6100000	0.378633		800001	900000	0.603373		46650001	46750000	0.451308		62550001	62650000	0.19677		850001	950000	0.390384
	39700001	39800000	0.0517371		90550001	90650000	0.378293		62750001	62850000	0.60103		20900001	21000000	0.451022		90300001	90400000	0.193139		89050001	89150000	0.389009
	40050001	40150000	0.0566548		28700001	28800000	0.377692		62650001	62750000	0.599152	9	25350001	25450000	0.793709		21100001	21200000	0.191549		7900001	8000000	0.388636
	40500001	40600000	0.0688022		18300001	18400000	0.376443		62550001	62650000	0.595942		25400001	25500000	0.592486		90350001	90450000	0.190272		51900001	52000000	0.38784
	42800001	42900000	0.0835666		89150001	89250000	0.376291		62850001	62950000	0.59329		60650001	60750000	0.568586		67100001	67200000	0.188973		61300001	61400000	0.386922
	42850001	42950000	0.0890309		12950001	13050000	0.375758		29400001	29500000	0.592808		30300001	30400000	0.559992		31400001	31500000	0.188443		42850001	42950000	0.386205
	44150001	44250000	0.060785		80500001	80600000	0.375084		29550001	29650000	0.592392		47350001	47450000	0.548995		29350001	29450000	0.187976		12200001	12300000	0.38583
	44200001	44300000	0.105403		58750001	58850000	0.374916		31500001	31600000	0.592367		56600001	56700000	0.544183		29550001	29650000	0.186136		51800001	51900000	0.38579
	44250001	44350000	0.0648218		23900001	24000000	0.374826		31400001	31500000	0.589946		66250001	66350000	0.543227		31850001	31950000	0.184388		46350001	46450000	0.383728
	47000001	47100000	0.0682915		24500001	24600000	0.372505		89500001	89600000	0.586036		62550001	62650000	0.539336		62700001	62800000	0.184114		28950001	29050000	0.381956
	47250001	47350000	0.0466249		58700001	58800000	0.371481		21150001	21250000	0.58555		29250001	29350000	0.533929		57950001	58050000	0.183128		20550001	20650000	0.380657
	47500001	47600000	0.0562346		81150001	81250000	0.370895		32100001	32200000	0.576376		66200001	66300000	0.52491		66250001	66350000	0.180291		36250001	36350000	0.378827
	48600001	48700000	0.0488647		42800001	42900000	0.368627		14100001	14200000	0.575967		66650001	66750000	0.521339		50800001	50900000	0.180247		70000001	70100000	0.374899
	48650001	48750000	0.0772815		42850001	42950000	0.367734		63550001	63650000	0.572044		86150001	86250000	0.520588		10600001	10700000	0.180174		62150001	62250000	0.374017
	48750001	48850000	0.0806576		89300001	89400000	0.3668		31950001	32050000	0.567212		86200001	86300000	0.51896		49700001	49800000	0.179575		5150001	5250000	0.373724
	48800001	48900000	0.0862423		70650001	70750000	0.365846		29350001	29450000	0.566834		74000001	74100000	0.503033		29600001	29700000	0.179483		85600001	85700000	0.373545
	50650001	50750000	0.0859059		59400001	59500000	0.363883		750001	850000	0.562493		73950001	74050000	0.495343		51100001	51200000	0.178556		16600001	16700000	0.372691
	51850001	51950000	0.0704501		28950001	29050000	0.362656		29650001	29750000	0.561956		30850001	30950000	0.495231		45200001	45300000	0.178323		42750001	42850000	0.372472
	52500001	52600000	0.142696		12250001	12350000	0.362627		7900001	8000000	0.561525		29300001	29400000	0.494953		80300001	80400000	0.176153		58750001	58850000	0.372178
	52550001	52650000	0.0697441		66250001	66350000	0.361087		29450001	29550000	0.559953		11750001	11850000	0.493879		39500001	39600000	0.174818		16950001	17050000	0.372041
	52750001	52850000	0.0578975		20150001	20250000	0.360564		29750001	29850000	0.556593		47400001	47500000	0.493254		90400001	90500000	0.174027		45000001	45100000	0.370751
	57350001	57450000	0.0997175		13000001	13100000	0.360559		32000001	32100000	0.555917		29850001	29950000	0.491768		32350001	32450000	0.173996		61250001	61350000	0.370194
	57400001	57500000	0.121171		70150001	70250000	0.360488		85100001	85200000	0.554524		29900001	30000000	0.490669		48750001	48850000	0.173969		42700001	42800000	0.366227
	57450001	57550000	0.0772983		77750001	77850000	0.359821		55150001	55250000	0.553872		74800001	74900000	0.48924		31800001	31900000	0.173612		23800001	23900000	0.364947
	59100001	59200000	0.0794312		5950001	6050000	0.35948		23900001	24000000	0.550498		74850001	74950000	0.486933		32300001	32400000	0.173149		36500001	36600000	0.363038
	59550001	59650000	0.0715474		80100001	80200000	0.35914		41250001	41350000	0.54516		66700001	66800000	0.485547		32700001	32800000	0.170668		67700001	67800000	0.362791
	59600001	59700000	0.0470734		52050001	52150000	0.358564		80950001	81050000	0.54027		66600001	66700000	0.482969		80250001	80350000	0.169437		42650001	42750000	0.359438
	60450001	60550000	0.0606078		62150001	62250000	0.357955		22650001	22750000	0.538122		50001	150000	0.482716		39450001	39550000	0.16886		28300001	28400000	0.358792
	60500001	60600000	0.073209		47050001	47150000	0.357508		21200001	21300000	0.53765		51050001	51150000	0.482172		18500001	18600000	0.166964		69550001	69650000	0.356718
	63600001	63700000	0.0671237	9	35750001	35850000	0.533292		31350001	31450000	0.535162		30350001	30450000	0.480071		90450001	90550000	0.165157		55150001	55250000	0.356148
	63650001	63750000	0.0816633		27750001	27850000	0.497973		31450001	31550000	0.533438		63400001	63500000	0.479324		29300001	29400000	0.164962		51750001	51850000	0.352999
	63900001	64000000	0.0611631		61250001	61350000	0.496161		32350001	32450000	0.533169		23550001	23650000	0.470827		11100001	11200000	0.162214		43200001	43300000	0.3521
	64050001	64150000	0.0726027		43950001	44050000	0.496067		32200001	32300000	0.532652		250001	350000	0.469506		55100001	55200000	0.158492		45050001	45150000	0.351169
	64100001	64200000	0.16043		20700001	20800000	0.491385		14150001	14250000	0.531323		71100001	71200000	0.469146		32150001	32250000	0.158373		64000001	64100000	0.34852
	64150001	64250000	0.140726		46250001	46350000	0.4829		32300001	32400000	0.528888		78050001	78150000	0.466241		31600001	31700000	0.155523		29000001	29100000	0.347249
	64200001	64300000	0.100982		51450001	51550000	0.473		32150001	32250000	0.527489		11800001	11900000	0.465711		67050001	67150000	0.154872		58700001	58800000	0.346942
	64250001	64350000	0.04841		77000001	77100000	0.464292		30800001	30900000	0.522923		22300001	22400000	0.462541		34100001	34200000	0.154819		39800001	39900000	0.34685
	66150001	66250000	0.0602933		61300001	61400000	0.462332		61350001	61450000	0.520705		93400001	93500000	0.461851		57900001	58000000	0.154751		57950001	58050000	0.34579
	66700001	66800000	0.066584		51500001	51600000	0.452087		62700001	62800000	0.519989		73900001	74000000	0.460288		32750001	32850000	0.154212		31000001	31100000	0.345218
	67200001	67300000	0.0891317		38050001	38150000	0.450428		22350001	22450000	0.515185		62500001	62600000	0.457428		18650001	18750000	0.153524		46450001	46550000	0.343579
	67250001	67350000	0.0856566		43900001	44000000	0.450354		60950001	61050000	0.514527		65250001	65350000	0.455207		58150001	58250000	0.152281		70950001	71050000	0.34274
	68300001	68400000	0.0701883		69200001	69300000	0.450004		21050001	21150000	0.513086		71150001	71250000	0.454576		66300001	66400000	0.1521		31650001	31750000	0.341793
	68350001	68450000	0.157681		61750001	61850000	0.441843		55200001	55300000	0.512597		27700001	27800000	0.453972		20250001	20350000	0.151729		49350001	49450000	0.341089
	68400001	68500000	0.106475		66700001	66800000	0.43731		62900001	63000000	0.511134		35750001	35850000	0.453939		58200001	58300000	0.151248		39750001	39850000	0.340581
	69700001	69800000	0.119008		38000001	38100000	0.431226		63500001	63600000	0.510833		28050001	28150000	0.453769		32250001	32350000	0.150886		18550001	18650000	0.340536
	69750001	69850000	0.149483		76950001	77050000	0.429349		21250001	21350000	0.508668		92800001	92900000	0.453233		31050001	31150000	0.150743		24500001	24600000	0.340016
	70600001	70700000	0.0494551		56050001	56150000	0.429317		41400001	41500000	0.508081		11400001	11500000	0.451982		63100001	63200000	0.149625		62750001	62850000	0.337718
	74400001	74500000	0.0677935		42250001	42350000	0.428371		28950001	29050000	0.506421	10	71650001	71750000	0.869522		29700001	29800000	0.148407	9	74900001	75000000	0.54901
	74450001	74550000	0.0950891		10050001	10150000	0.427042		21100001	21200000	0.506252		37450001	37550000	0.792002		25500001	25600000	0.147789		74950001	75050000	0.541273
	74500001	74600000	0.0837042		41650001	41750000	0.4248		61300001	61400000	0.505268		37400001	37500000	0.781881		36650001	36750000	0.146589		25400001	25500000	0.53983
	74550001	74650000	0.076679		20650001	20750000	0.423221		21000001	21100000	0.503568		37300001	37400000	0.766595		21200001	21300000	0.14645		25350001	25450000	0.535629
	74900001	75000000	0.258557		25000001	25100000	0.421384		16550001	16650000	0.500909		37350001	37450000	0.740823		45250001	45350000	0.146146		76900001	77000000	0.520185
	74950001	75050000	0.228759		61850001	61950000	0.420049		32450001	32550000	0.499052		37500001	37600000	0.739739		38200001	38300000	0.145983		76950001	77050000	0.511987
	79100001	79200000	0.04878		54250001	54350000	0.415775		22700001	22800000	0.496792		37550001	37650000	0.725854		21250001	21350000	0.145848		20700001	20800000	0.459801
	80950001	81050000	0.0678878		32200001	32300000	0.411604		29800001	29900000	0.496742		37250001	37350000	0.723567		55750001	55850000	0.145794		27750001	27850000	0.457307
	81000001	81100000	0.0588805		41700001	41800000	0.41015		22250001	22350000	0.494707		37650001	37750000	0.719273		8700001	8800000	0.145318		38050001	38150000	0.450937
	81700001	81800000	0.0754333		85950001	86050000	0.407048		39700001	39800000	0.494035		29450001	29550000	0.718552		25550001	25650000	0.144615		38000001	38100000	0.446231
	81750001	81850000	0.0746077		75450001	75550000	0.406375		47900001	48000000	0.492986		37700001	37800000	0.696484		20300001	20400000	0.143806		77000001	77100000	0.443223
	83300001	83400000	0.0410806		66650001	66750000	0.403959		39750001	39850000	0.492749		37600001	37700000	0.672108		21050001	21150000	0.143745		60650001	60750000	0.428558
	83350001	83450000	0.038529		13350001	13450000	0.402967		38200001	38300000	0.492513		7700001	7800000	0.671173		67000001	67100000	0.143719		44200001	44300000	0.417329
	83700001	83800000	0.100294		32250001	32350000	0.399105		59100001	59200000	0.491188		7750001	7850000	0.671138		3900001	4000000	0.143571		61750001	61850000	0.415892
	83750001	83850000	0.0895978		36200001	36300000	0.397371		18650001	18750000	0.490413		71600001	71700000	0.661791	9	38000001	38100000	0.235629		20750001	20850000	0.413276
	85700001	85800000	0.05281		46600001	46700000	0.396758		89350001	89450000	0.490077		37200001	37300000	0.657732		61750001	61850000	0.213911		60600001	60700000	0.403342
	85750001	85850000	0.0675382		50550001	50650000	0.396069		29050001	29150000	0.486352		37150001	37250000	0.6395		36550001	36650000	0.207425		63400001	63500000	0.388904
	87850001	87950000	0.0577851		69250001	69350000	0.395875		8000001	8100000	0.486034		29400001	29500000	0.62919		93500001	93600000	0.205008		74850001	74950000	0.388266
	87900001	88000000	0.0576322		46650001	46750000	0.391174		20900001	21000000	0.485554		36000001	36100000	0.628424		43900001	44000000	0.196943		41650001	41750000	0.386939
	88000001	88100000	0.0547279		42300001	42400000	0.390939		85050001	85150000	0.484447		37800001	37900000	0.613137		74150001	74250000	0.196382		44250001	44350000	0.385988
	88700001	88800000	0.164302		27800001	27900000	0.390656		22550001	22650000	0.483254		39500001	39600000	0.611944		85350001	85450000	0.193997		27850001	27950000	0.385052
	88750001	88850000	0.102554		13400001	13500000	0.390444		29600001	29700000	0.482725		85900001	86000000	0.607415		69300001	69400000	0.189566		30850001	30950000	0.384341
	89750001	89850000	0.0780394		40800001	40900000	0.38949		80900001	81000000	0.482461		39450001	39550000	0.602301		85400001	85500000	0.187457		27800001	27900000	0.383131
	89800001	89900000	0.0444653		58850001	58950000	0.387377		12200001	12300000	0.480773		36050001	36150000	0.596003		43850001	43950000	0.186553		20650001	20750000	0.381722
	92100001	92200000	0.0759449		29650001	29750000	0.386667		22500001	22600000	0.480564		37750001	37850000	0.593859		8350001	8450000	0.183932		8000001	8100000	0.379729
10	450001	550000	0.07384		12050001	12150000	0.385399		46400001	46500000	0.479405		54850001	54950000	0.593536		36600001	36700000	0.182389		7950001	8050000	0.37879
	500001	600000	0.0979691		13250001	13350000	0.38248		59050001	59150000	0.478847		85850001	85950000	0.593424		69250001	69350000	0.180348		46250001	46350000	0.37696
	550001	650000	0.0709033		85100001	85200000	0.382318		29000001	29100000	0.47749		35950001	36050000	0.59257		10900001	11000000	0.180006		85100001	85200000	0.371458
	2050001	2150000	0.0369432		56600001	56700000	0.382056		29850001	29950000	0.47644		69200001	69300000	0.58831		37950001	38050000	0.178143		55800001	55900000	0.369488
	8450001	8550000	0.0647351		89450001	89550000	0.381578		61400001	61500000	0.476003		69550001	69650000	0.586992		19450001	19550000	0.177419		56600001	56700000	0.369305
	16300001	16400000	0.0628231		55750001	55850000	0.381416		59000001	59100000	0.475798		29500001	29600000	0.586058		38050001	38150000	0.174397		30800001	30900000	0.368421
	16350001	16450000	0.120839		64500001	64600000	0.380089		87700001	87800000	0.474611		39300001	39400000	0.584935		93550001	93650000	0.172713		15750001	15850000	0.366411
	16800001	16900000	0.0693333		40850001	40950000	0.379429		16350001	16450000	0.47443		38450001	38550000	0.58354		37600001	37700000	0.170467		27700001	27800000	0.365392
	23400001	23500000	0.0672001		68600001	68700000	0.378313		58550001	58650000	0.472179		8800001	8900000	0.57863		69350001	69450000	0.17042		25450001	25550000	0.364774
	23450001	23550000	0.0555072		63000001	63100000	0.377986		62500001	62600000	0.471944		8850001	8950000	0.577067		4700001	4800000	0.170208		40850001	40950000	0.363844
	24750001	24850000	0.0477187		85750001	85850000	0.377015		32250001	32350000	0.471862		69600001	69700000	0.575449		52500001	52600000	0.169714		42300001	42400000	0.36247
	25250001	25350000	0.0752578		81700001	81800000	0.374463		5500001	5600000	0.467192		78150001	78250000	0.567765		10100001	10200000	0.169547		63450001	63550000	0.361052
	25400001	25500000	0.0928002		37600001	37700000	0.373496		30700001	30800000	0.467138		59750001	59850000	0.565144		61700001	61800000	0.169521		60250001	60350000	0.358748
	26500001	26600000	0.0471028		57650001	57750000	0.372726		50550001	50650000	0.466324		42650001	42750000	0.558823		43800001	43900000	0.169098		63300001	63400000	0.357494
	28500001	28600000	0.131151		50500001	50600000	0.370386		46350001	46450000	0.462371		47850001	47950000	0.557237		10950001	11050000	0.165744		36050001	36150000	0.355812
	28550001	28650000	0.0963671		6800001	6900000	0.36949		32500001	32600000	0.461958		47900001	48000000	0.555423		30350001	30450000	0.165176		16100001	16200000	0.354855
	28600001	28700000	0.0607992		40750001	40850000	0.369024		60900001	61000000	0.461336		26200001	26300000	0.55433		11800001	11900000	0.163731		37950001	38050000	0.3527
	28650001	28750000	0.0544971		69150001	69250000	0.368838		16950001	17050000	0.460956		37850001	37950000	0.553336		92550001	92650000	0.162244		13650001	13750000	0.350531
	29000001	29100000	0.0576183		65250001	65350000	0.368234		41200001	41300000	0.458056		39350001	39450000	0.55325		30300001	30400000	0.161944		82950001	83050000	0.348953
	29050001	29150000	0.0590966		13300001	13400000	0.366967		850001	950000	0.457945		69250001	69350000	0.540039		11750001	11850000	0.161388		29600001	29700000	0.348502
	29900001	30000000	0.0763991		85700001	85800000	0.366648		21400001	21500000	0.456882		39400001	39500000	0.536052		81700001	81800000	0.161146		66700001	66800000	0.348463
	30700001	30800000	0.10291		54100001	54200000	0.36579		26650001	26750000	0.456572		29650001	29750000	0.535288		82850001	82950000	0.160762		85700001	85800000	0.347669
	32050001	32150000	0.0668683		56650001	56750000	0.365537		28400001	28500000	0.456507		37900001	38000000	0.535097		92600001	92700000	0.160406		60200001	60300000	0.347479
	32400001	32500000	0.107698		58800001	58900000	0.365327	9	25350001	25450000	0.783858		42700001	42800000	0.533653		69200001	69300000	0.159072		46750001	46850000	0.346947
	32450001	32550000	0.19538		64450001	64550000	0.365033		25400001	25500000	0.749111		28750001	28850000	0.529618		69550001	69650000	0.158995		64500001	64600000	0.343577
	32500001	32600000	0.0641009		56700001	56800000	0.364194		74900001	75000000	0.651724		29150001	29250000	0.527335		25700001	25800000	0.158953		9700001	9800000	0.342361
	32550001	32650000	0.0483936		53950001	54050000	0.364068		60650001	60750000	0.634325		70950001	71050000	0.526471		4500001	4600000	0.157512		62050001	62150000	0.341326
	36950001	37050000	0.174094		60700001	60800000	0.363535		74950001	75050000	0.614343		85800001	85900000	0.525653		81650001	81750000	0.156986		72800001	72900000	0.339601
	37000001	37100000	0.248339		54300001	54400000	0.362509		76950001	77050000	0.614238		76100001	76200000	0.525293		51100001	51200000	0.156183		79600001	79700000	0.339557
	37050001	37150000	0.135756		34400001	34500000	0.362233		30300001	30400000	0.609263		53600001	53700000	0.523425		62500001	62600000	0.155501		77050001	77150000	0.338263
	37100001	37200000	0.0963917		11950001	12050000	0.362149		30850001	30950000	0.584138		67650001	67750000	0.52141		43950001	44050000	0.154626		63350001	63450000	0.337751
	37150001	37250000	0.0955682		35800001	35900000	0.362133		77600001	77700000	0.584058		7650001	7750000	0.519755		8300001	8400000	0.153541		50550001	50650000	0.337389
	37200001	37300000	0.163807		4450001	4550000	0.362116		74850001	74950000	0.583063		39250001	39350000	0.519693		69500001	69600000	0.15353		76850001	76950000	0.336951
	37250001	37350000	0.193757		44000001	44100000	0.360066		44200001	44300000	0.578865		29550001	29650000	0.518936		49300001	49400000	0.153516	10	7750001	7850000	0.680012
	37300001	37400000	0.155716		24750001	24850000	0.358694		76900001	77000000	0.576318		35100001	35200000	0.518878		6750001	6850000	0.150789		7700001	7800000	0.649006
	37600001	37700000	0.0326022		51700001	51800000	0.358459		36550001	36650000	0.552181		37100001	37200000	0.518427		74750001	74850000	0.150417		29400001	29500000	0.639353
	38000001	38100000	0.121453		37950001	38050000	0.358258		62550001	62650000	0.550719		76150001	76250000	0.516693		3000001	3100000	0.150189		8650001	8750000	0.598476
	38050001	38150000	0.167769		51800001	51900000	0.357858		77550001	77650000	0.549364		75800001	75900000	0.515071		62550001	62650000	0.15011		70350001	70450000	0.589645
	38100001	38200000	0.131231		40700001	40800000	0.357412		74800001	74900000	0.544788		37000001	37100000	0.514796		49250001	49350000	0.149891		29450001	29550000	0.531709
	38150001	38250000	0.134168		31250001	31350000	0.357392		60600001	60700000	0.534359		73950001	74050000	0.508293		77150001	77250000	0.149142		29700001	29800000	0.525932
	38200001	38300000	0.148544	10	29400001	29500000	0.690065		77250001	77350000	0.532942		26450001	26550000	0.507336		43750001	43850000	0.149127		7800001	7900000	0.51421
	38250001	38350000	0.141578		7750001	7850000	0.663454		30350001	30450000	0.529768		28800001	28900000	0.506429		45400001	45500000	0.148361		19200001	19300000	0.511068
	38300001	38400000	0.140664		7700001	7800000	0.660138		63400001	63500000	0.527806		69400001	69500000	0.503188		89650001	89750000	0.147794		8600001	8700000	0.510018
	38350001	38450000	0.133623		2000001	2100000	0.611441		66250001	66350000	0.523756		71200001	71300000	0.502733		74800001	74900000	0.147311		70300001	70400000	0.507562
	38400001	38500000	0.0910858		29350001	29450000	0.605423		29900001	30000000	0.521429		76800001	76900000	0.502477		60300001	60400000	0.147153		29350001	29450000	0.504334
	38450001	38550000	0.0429111		29450001	29550000	0.567579		77650001	77750000	0.520537		78100001	78200000	0.502093		4750001	4850000	0.146584		7650001	7750000	0.498726
	38700001	38800000	0.0530558		2050001	2150000	0.561969		11450001	11550000	0.518326		37050001	37150000	0.500796		37650001	37750000	0.146379		29500001	29600000	0.496613
	38750001	38850000	0.0986953		70350001	70450000	0.556108		63450001	63550000	0.517882		23400001	23500000	0.499198		13150001	13250000	0.146185		29550001	29650000	0.493806
	38800001	38900000	0.109717		31900001	32000000	0.548633		28050001	28150000	0.513285		71700001	71800000	0.497149		19500001	19600000	0.145462		37200001	37300000	0.484229
	38850001	38950000	0.0315973		34050001	34150000	0.54835		50001	150000	0.512644		70350001	70450000	0.494674		74200001	74300000	0.144935		37250001	37350000	0.483197
	38900001	39000000	0.114102		29700001	29800000	0.515959		8350001	8450000	0.51212		69150001	69250000	0.492313		6800001	6900000	0.144377		29650001	29750000	0.475846
	38950001	39050000	0.206885		7650001	7750000	0.514702		36600001	36700000	0.512016		7250001	7350000	0.492259		10050001	10150000	0.143623		81950001	82050000	0.474752
	39000001	39100000	0.0628473		29650001	29750000	0.514389		29850001	29950000	0.509962		26150001	26250000	0.492114		46600001	46700000	0.143481		2000001	2100000	0.472576
	39450001	39550000	0.0740932		41850001	41950000	0.505703		66650001	66750000	0.508266		36100001	36200000	0.490677		93350001	93450000	0.142824		36950001	37050000	0.469845
	39500001	39600000	0.0629261		19200001	19300000	0.495419		77000001	77100000	0.508158		29100001	29200000	0.489694	10	29350001	29450000	0.313704		37000001	37100000	0.469403
	41650001	41750000	0.0650796		41800001	41900000	0.492245		52500001	52600000	0.505966		26500001	26600000	0.48913		29300001	29400000	0.293952		8700001	8800000	0.462997
	41700001	41800000	0.108504		78150001	78250000	0.481775		11400001	11500000	0.505462		71950001	72050000	0.488385		35950001	36050000	0.290334		61050001	61150000	0.457963
	41750001	41850000	0.0999072		1950001	2050000	0.478351		62500001	62600000	0.503225		26750001	26850000	0.487702		36000001	36100000	0.285576		2050001	2150000	0.457874
	41800001	41900000	0.0871855		34000001	34100000	0.477639		30700001	30800000	0.501074		62950001	63050000	0.486347		76100001	76200000	0.270478		25400001	25500000	0.447892
	41850001	41950000	0.111964		7800001	7900000	0.477335		47400001	47500000	0.499345		68950001	69050000	0.486144		30450001	30550000	0.253091		81500001	81600000	0.435642
	41900001	42000000	0.109587		71650001	71750000	0.47391		86150001	86250000	0.498957		66300001	66400000	0.485999		69550001	69650000	0.244571		70400001	70500000	0.432935
	41950001	42050000	0.104798		42100001	42200000	0.454934		30800001	30900000	0.49657		20000001	20100000	0.485932		69600001	69700000	0.243661		61000001	61100000	0.421898
	42000001	42100000	0.0759908		34100001	34200000	0.451336		93400001	93500000	0.496048		29700001	29800000	0.485179		30400001	30500000	0.240936		78150001	78250000	0.419229
	42100001	42200000	0.0631757		70300001	70400000	0.449507		86300001	86400000	0.494386		57150001	57250000	0.485139		76650001	76750000	0.238702		39750001	39850000	0.417739
	42150001	42250000	0.0985148		42050001	42150000	0.44857		70000001	70100000	0.4928		75650001	75750000	0.485018		76150001	76250000	0.237903		1950001	2050000	0.414058
	42200001	42300000	0.0846257		81450001	81550000	0.447309		8300001	8400000	0.487451		70900001	71000000	0.484948		69500001	69600000	0.237129		85850001	85950000	0.409536
	42250001	42350000	0.0600634		9000001	9100000	0.44696		47050001	47150000	0.483927		69300001	69400000	0.484511		35900001	36000000	0.227577		64050001	64150000	0.409445
	42300001	42400000	0.0589527		31850001	31950000	0.446081		44250001	44350000	0.482027		64550001	64650000	0.484426		35500001	35600000	0.226609		29300001	29400000	0.405577
	42350001	42450000	0.0588344		8800001	8900000	0.445728		27700001	27800000	0.481819		42050001	42150000	0.482741		76600001	76700000	0.218037		450001	550000	0.4022
	42450001	42550000	0.0547387		47200001	47300000	0.444925		36300001	36400000	0.481447		39700001	39800000	0.48246		76700001	76800000	0.215592		13850001	13950000	0.401472
	42650001	42750000	0.0569773		27850001	27950000	0.440284		77950001	78050000	0.481359		33000001	33100000	0.481595		69450001	69550000	0.211869		500001	600000	0.401157
	42950001	43050000	0.0452325		81500001	81600000	0.437773		11800001	11900000	0.479736		70300001	70400000	0.481465		59550001	59650000	0.209785		37300001	37400000	0.400643
	43000001	43100000	0.085605		34150001	34250000	0.433284		73950001	74050000	0.479185		39200001	39300000	0.480412		75500001	75600000	0.20711		8750001	8850000	0.400195
	43050001	43150000	0.132969		42900001	43000000	0.424575		78050001	78150000	0.478048		27900001	28000000	0.479801		36700001	36800000	0.205438		71700001	71800000	0.398093
	43100001	43200000	0.127088		16750001	16850000	0.416284		77500001	77600000	0.476998		29600001	29700000	0.478855		76050001	76150000	0.201677		85900001	86000000	0.39746
	43150001	43250000	0.0699887		28750001	28850000	0.415243		47350001	47450000	0.475417		27850001	27950000	0.478412		36150001	36250000	0.201576		83650001	83750000	0.395709
	43500001	43600000	0.123887		82500001	82600000	0.413856		66600001	66700000	0.474606		59800001	59900000	0.477156		36750001	36850000	0.201145		34350001	34450000	0.394124
	43550001	43650000	0.169478		8750001	8850000	0.411879		74000001	74100000	0.472509		38400001	38500000	0.475897		69650001	69750000	0.200965		85550001	85650000	0.394053
	43600001	43700000	0.157326		34350001	34450000	0.411871		6550001	6650000	0.47169		72000001	72100000	0.475267		54850001	54950000	0.199024		61200001	61300000	0.393837
	43650001	43750000	0.0917394		85550001	85650000	0.41186		77300001	77400000	0.469278		39750001	39850000	0.474421		71650001	71750000	0.198873		79450001	79550000	0.393242
	43750001	43850000	0.116462		19250001	19350000	0.411094		27750001	27850000	0.467437		19900001	20000000	0.473566		29250001	29350000	0.19764		18150001	18250000	0.390886
	43800001	43900000	0.132147		29300001	29400000	0.411052		78000001	78100000	0.467267		69350001	69450000	0.472022		71600001	71700000	0.195316		6900001	7000000	0.390304
	44000001	44100000	0.0610592		85600001	85700000	0.408277		56600001	56700000	0.466343		42100001	42200000	0.471865		36100001	36200000	0.194512		27850001	27950000	0.388487
	44150001	44250000	0.0551205		81950001	82050000	0.406282		22300001	22400000	0.464311		38800001	38900000	0.470302		76200001	76300000	0.193917		63000001	63100000	0.388237
	46450001	46550000	0.0551186		81400001	81500000	0.405844		1	100000	0.462314		75700001	75800000	0.469661		76550001	76650000	0.19337		83600001	83700000	0.38406
	46650001	46750000	0.06578		54400001	54500000	0.404684		29550001	29650000	0.461707		8450001	8550000	0.468022		85950001	86050000	0.192786		64100001	64200000	0.383388
	46700001	46800000	0.055223		42850001	42950000	0.403659		7950001	8050000	0.461604		54800001	54900000	0.467755		29150001	29250000	0.192486		79500001	79600000	0.382173
	49250001	49350000	0.056533		38450001	38550000	0.40338		66200001	66300000	0.458852		39550001	39650000	0.467462		29100001	29200000	0.190497		300001	400000	0.381132
	49300001	49400000	0.0645019		16700001	16800000	0.402258		11750001	11850000	0.458738		8300001	8400000	0.467151		35550001	35650000	0.187729		78100001	78200000	0.378479
	52650001	52750000	0.0763452		24600001	24700000	0.401197		8000001	8100000	0.457815		8500001	8600000	0.466878		36050001	36150000	0.186017		37150001	37250000	0.37782
	53550001	53650000	0.0541134		61550001	61650000	0.400666		70700001	70800000	0.457115		73850001	73950000	0.466186		76450001	76550000	0.184671		38050001	38150000	0.377459
	53600001	53700000	0.0777114		34200001	34300000	0.399374		62600001	62700000	0.456902		67200001	67300000	0.465925		76800001	76900000	0.184398		19250001	19350000	0.37729
	54300001	54400000	0.0497741		42950001	43050000	0.399183	10	29450001	29550000	0.807275		44350001	44450000	0.465648		75450001	75550000	0.18394		16700001	16800000	0.376729
	55200001	55300000	0.0628623		70400001	70500000	0.39815		71650001	71750000	0.793363		50250001	50350000	0.463815		2050001	2150000	0.18265		39800001	39900000	0.37503
	55450001	55550000	0.050165		8600001	8700000	0.395879		37250001	37350000	0.765848		26250001	26350000	0.463021		36650001	36750000	0.178574		18200001	18300000	0.374313
	55500001	55600000	0.0895907		9050001	9150000	0.394819		37200001	37300000	0.725812		75750001	75850000	0.462115		52300001	52400000	0.177958		85600001	85700000	0.374219
	55550001	55650000	0.0489915		31950001	32050000	0.394789		37000001	37100000	0.719342		53650001	53750000	0.461662		76500001	76600000	0.177142		400001	500000	0.372936
	56950001	57050000	0.0497202		42750001	42850000	0.394773		29500001	29600000	0.713051		35050001	35150000	0.461564		76850001	76950000	0.175455		1900001	2000000	0.37254
	57000001	57100000	0.0661333		6900001	7000000	0.393965		37300001	37400000	0.705091		53550001	53650000	0.460966		29200001	29300000	0.173003		39700001	39800000	0.372193
	57050001	57150000	0.0397168		67200001	67300000	0.393851		85900001	86000000	0.693939		19850001	19950000	0.460452		2550001	2650000	0.171701		67200001	67300000	0.371794
	57200001	57300000	0.0425197		75150001	75250000	0.393148		36000001	36100000	0.690192		37950001	38050000	0.459781		54550001	54650000	0.171121		38100001	38200000	0.371675
	58800001	58900000	0.0641499		2100001	2200000	0.393078		7750001	7850000	0.690023		76200001	76300000	0.459083		30500001	30600000	0.169537		29000001	29100000	0.370483
	59050001	59150000	0.0583569		65450001	65550000	0.389725		85850001	85950000	0.680935		35900001	36000000	0.457566		2000001	2100000	0.169323		78750001	78850000	0.370468
	59500001	59600000	0.115009		69950001	70050000	0.387009		35950001	36050000	0.67388		76650001	76750000	0.457014		59600001	59700000	0.1693		350001	450000	0.36859
	60050001	60150000	0.0403721		6850001	6950000	0.385794		7700001	7800000	0.65415		68900001	69000000	0.456723		59500001	59600000	0.168969		59050001	59150000	0.366039
	60300001	60400000	0.0470401		18150001	18250000	0.385658		36950001	37050000	0.64563		49050001	49150000	0.456698		69700001	69800000	0.167924		66050001	66150000	0.364981
	61000001	61100000	0.162413		24650001	24750000	0.384457		85800001	85900000	0.631114		67100001	67200000	0.456175		13850001	13950000	0.167173		38000001	38100000	0.364912
	61050001	61150000	0.225011		28300001	28400000	0.383568		76150001	76250000	0.629552		67150001	67250000	0.455257		75550001	75650000	0.16697		72000001	72100000	0.363454
	61100001	61200000	0.115189		61300001	61400000	0.382142		29400001	29500000	0.622239		42250001	42350000	0.455125		35450001	35550000	0.166073		71650001	71750000	0.362508
	61150001	61250000	0.0793727		19000001	19100000	0.381001		71600001	71700000	0.59328		29850001	29950000	0.453312		70550001	70650000	0.165945		2100001	2200000	0.361644
	61200001	61300000	0.0880111		42800001	42900000	0.380331		37150001	37250000	0.590425		76500001	76600000	0.452758		29600001	29700000	0.165891		29200001	29300000	0.361323
	62350001	62450000	0.0435894		78100001	78200000	0.380193		76100001	76200000	0.581225		71250001	71350000	0.452708		85900001	86000000	0.165636		13800001	13900000	0.361165
	62400001	62500000	0.0551444		13850001	13950000	0.378768		29650001	29750000	0.580557		5750001	5850000	0.452678		29400001	29500000	0.164855		47200001	47300000	0.359858
	63000001	63100000	0.0739907		41900001	42000000	0.378318		85950001	86050000	0.571701		47950001	48050000	0.452383		69400001	69500000	0.164458		34150001	34250000	0.358222
	63150001	63250000	0.0611643		1900001	2000000	0.37802		69550001	69650000	0.569499		26800001	26900000	0.451586		36800001	36900000	0.161832		4450001	4550000	0.357317
	63200001	63300000	0.0634359		52500001	52600000	0.378004		69600001	69700000	0.56781	11	350001	450000	0.770534		36400001	36500000	0.161346		1200001	1300000	0.357046
	64300001	64400000	0.0814959		33950001	34050000	0.377382		69200001	69300000	0.565227		22700001	22800000	0.725184		36450001	36550000	0.16035		29250001	29350000	0.356732
	64350001	64450000	0.0878769		29500001	29600000	0.373774		8850001	8950000	0.562303		50001	150000	0.701918		35650001	35750000	0.160339		8550001	8650000	0.356335
	65950001	66050000	0.0444486		12150001	12250000	0.369067		76200001	76300000	0.5595		100001	200000	0.68837		57600001	57700000	0.159922		67250001	67350000	0.355611
	66000001	66100000	0.072494		29550001	29650000	0.368396		29550001	29650000	0.55905		400001	500000	0.683125		18200001	18300000	0.158356		14850001	14950000	0.35506
	69400001	69500000	0.0300451		79500001	79600000	0.367741		54850001	54950000	0.551956		150001	250000	0.682963		43400001	43500000	0.158246		6850001	6950000	0.354436
	69450001	69550000	0.0399273		8850001	8950000	0.365414		37050001	37150000	0.551488		1	100000	0.681235		75850001	75950000	0.158054		69950001	70050000	0.354321
	70900001	71000000	0.058325		42250001	42350000	0.36437		39500001	39600000	0.545684		40150001	40250000	0.655174		79500001	79600000	0.156165		73600001	73700000	0.353913
	71150001	71250000	0.0796665		47250001	47350000	0.363931		350001	450000	0.545114		200001	300000	0.640345		13900001	14000000	0.15611		38150001	38250000	0.353732
	73600001	73700000	0.0856961		79450001	79550000	0.363837		29700001	29800000	0.541168		61800001	61900000	0.638886		61550001	61650000	0.155737		63050001	63150000	0.353409
	73650001	73750000	0.0892592		61500001	61600000	0.362305		26500001	26600000	0.540719		22750001	22850000	0.637896		43350001	43450000	0.154695		37050001	37150000	0.352377
	75100001	75200000	0.0813288		34400001	34500000	0.361389		53600001	53700000	0.540278		34400001	34500000	0.619508		49750001	49850000	0.154057		79950001	80050000	0.35111
	75150001	75250000	0.182656		81150001	81250000	0.361319		39800001	39900000	0.540198		34450001	34550000	0.61466		86000001	86100000	0.152669		29600001	29700000	0.350462
	75200001	75300000	0.0981342		30250001	30350000	0.360262		71700001	71800000	0.53937		51600001	51700000	0.611595		85800001	85900000	0.152502		38350001	38450000	0.349064
	77850001	77950000	0.0697881		33850001	33950000	0.360109		400001	500000	0.535581		22650001	22750000	0.606112		36500001	36600000	0.152482		4500001	4600000	0.348709
	77900001	78000000	0.0552129		71700001	71800000	0.35982		54750001	54850000	0.535026		61750001	61850000	0.60341		85850001	85950000	0.151643		61100001	61200000	0.348472
	78100001	78200000	0.103035		28600001	28700000	0.359268		39750001	39850000	0.534736		61850001	61950000	0.580062		78750001	78850000	0.151597		70250001	70350000	0.348181
	78150001	78250000	0.123345		82550001	82650000	0.358612		62950001	63050000	0.53249		300001	400000	0.577145		64800001	64900000	0.151291		8800001	8900000	0.347302
	78550001	78650000	0.0411688		85350001	85450000	0.358026		38050001	38150000	0.53205		40100001	40200000	0.574405		46750001	46850000	0.151229		74800001	74900000	0.346506
	78600001	78700000	0.0617636		29600001	29700000	0.357943		26450001	26550000	0.5314		60750001	60850000	0.569737		36200001	36300000	0.151029		61250001	61350000	0.343825
	80100001	80200000	0.0854717		41300001	41400000	0.357033		29150001	29250000	0.525948		51550001	51650000	0.562148		55850001	55950000	0.151017		4550001	4650000	0.343102
	83400001	83500000	0.0611069	11	51250001	51350000	0.560666		70350001	70450000	0.523433		50450001	50550000	0.552904		39300001	39400000	0.150919		29750001	29850000	0.342656
	84400001	84500000	0.0612918		27250001	27350000	0.552633		63000001	63100000	0.522762		61200001	61300000	0.545168		18250001	18350000	0.150788		34300001	34400000	0.342585
	84450001	84550000	0.193617		55150001	55250000	0.508187		72000001	72100000	0.52185		43750001	43850000	0.540557		76750001	76850000	0.149964		80250001	80350000	0.342054
	84500001	84600000	0.0473316		36850001	36950000	0.507151		39350001	39450000	0.521337		60250001	60350000	0.523712		74550001	74650000	0.149905		38300001	38400000	0.34166
	84700001	84800000	0.0595305		55100001	55200000	0.491484		69250001	69350000	0.517427		38250001	38350000	0.516725		46800001	46900000	0.14984		62950001	63050000	0.34134
	84750001	84850000	0.113785		40100001	40200000	0.486251		75800001	75900000	0.515369		41100001	41200000	0.516048		75050001	75150000	0.149614		63100001	63200000	0.340512
	84800001	84900000	0.0817366		61750001	61850000	0.479363		35900001	36000000	0.514148		54700001	54800000	0.513317		55900001	56000000	0.149256		34200001	34300000	0.34046
11	450001	550000	0.0500796		40050001	40150000	0.46862		8900001	9000000	0.512205		24350001	24450000	0.512731		78800001	78900000	0.149224		28950001	29050000	0.33913
	1000001	1100000	0.0384201		36800001	36900000	0.452314		38100001	38200000	0.510394		50400001	50500000	0.512609		36250001	36350000	0.148573		81400001	81500000	0.338736
	5800001	5900000	0.0713168		27300001	27400000	0.436796		39850001	39950000	0.508268		49400001	49500000	0.505678		61300001	61400000	0.147657		34400001	34500000	0.338295
	9500001	9600000	0.0657802		45400001	45500000	0.436583		36050001	36150000	0.507412		25800001	25900000	0.505429		2600001	2700000	0.147339		71750001	71850000	0.337257
	18000001	18100000	0.0569363		45450001	45550000	0.423978		7650001	7750000	0.504966		19600001	19700000	0.504609		60050001	60150000	0.147253	11	36850001	36950000	0.684379
	18100001	18200000	0.102429		35350001	35450000	0.423539		80200001	80300000	0.50388		22600001	22700000	0.498198		49950001	50050000	0.146229		55150001	55250000	0.533399
	27250001	27350000	0.152862		46850001	46950000	0.419589		39700001	39800000	0.49993		60200001	60300000	0.495439		2150001	2250000	0.146194		55100001	55200000	0.523026
	18200001	18300000	0.14396		55200001	55300000	0.414295		71950001	72050000	0.498824		61450001	61550000	0.483654		1250001	1350000	0.145958		36800001	36900000	0.50778
	18700001	18800000	0.0686422		55250001	55350000	0.413629		37100001	37200000	0.498604		34500001	34600000	0.483209		54900001	55000000	0.145521		22350001	22450000	0.419108
	20750001	20850000	0.0844253		27000001	27100000	0.409392		45200001	45300000	0.498274		16500001	16600000	0.481778		69200001	69300000	0.144968		49850001	49950000	0.417882
	20800001	20900000	0.0781052		41650001	41750000	0.405869		38000001	38100000	0.498029		54750001	54850000	0.480318		53300001	53400000	0.144933		33350001	33450000	0.417681
	24500001	24600000	0.064883		34200001	34300000	0.399595		78150001	78250000	0.49759		40200001	40300000	0.480205		12150001	12250000	0.144561		49800001	49900000	0.413831
	24550001	24650000	0.0892177		22350001	22450000	0.396525		27850001	27950000	0.495595		31850001	31950000	0.479618		35600001	35700000	0.144406		18250001	18350000	0.407108
	25250001	25350000	0.0600388		55050001	55150000	0.395905		33050001	33150000	0.491021		52950001	53050000	0.47746		4250001	4350000	0.144194		43850001	43950000	0.400872
	26150001	26250000	0.0546741		55300001	55400000	0.394353		54700001	54800000	0.490062		54600001	54700000	0.47047		29800001	29900000	0.143571		19250001	19350000	0.394615
	27400001	27500000	0.0532911		19200001	19300000	0.392744		53650001	53750000	0.488419		61900001	62000000	0.470323	11	34450001	34550000	0.24859		33300001	33400000	0.387894
	29050001	29150000	0.0527708		45350001	45450000	0.387523		38650001	38750000	0.487486		26850001	26950000	0.470065		51250001	51350000	0.246955		45850001	45950000	0.382498
	29100001	29200000	0.0593764		46900001	47000000	0.383594		8800001	8900000	0.486847		41750001	41850000	0.469188		27550001	27650000	0.240978		55200001	55300000	0.382442
	29850001	29950000	0.10291		41600001	41700000	0.381519		5750001	5850000	0.486638		34200001	34300000	0.468958		27600001	27700000	0.237117		37750001	37850000	0.381445
	29900001	30000000	0.157079		28900001	29000000	0.381418		70300001	70400000	0.486359		29450001	29550000	0.465951		38100001	38200000	0.236282		3650001	3750000	0.378286
	29950001	30050000	0.115261		46800001	46900000	0.381291		5800001	5900000	0.484434		37450001	37550000	0.464466		50900001	51000000	0.234887		49750001	49850000	0.371796
	33900001	34000000	0.0914352		32950001	33050000	0.380349		30700001	30800000	0.483732		47950001	48050000	0.464129		61250001	61350000	0.233068		19200001	19300000	0.367391
	37750001	37850000	0.0712906		11350001	11450000	0.374914		8300001	8400000	0.483601		54650001	54750000	0.463702		34400001	34500000	0.221082		43900001	44000000	0.366265
	37800001	37900000	0.0712117		43800001	43900000	0.370293		76500001	76600000	0.483298		49850001	49950000	0.463596		33800001	33900000	0.218861		55250001	55350000	0.362955
	38800001	38900000	0.117968		19250001	19350000	0.369719		38700001	38800000	0.482425		46100001	46200000	0.462694		36300001	36400000	0.21882		45900001	46000000	0.360378
	38850001	38950000	0.147569		29450001	29550000	0.367438		54800001	54900000	0.481761		250001	350000	0.461597		26300001	26400000	0.217257		61750001	61850000	0.359031
	38900001	39000000	0.0805618		55350001	55450000	0.366262		71200001	71300000	0.480645		38100001	38200000	0.461111		36350001	36450000	0.216122		49700001	49800000	0.356054
	41800001	41900000	0.0494544		54700001	54800000	0.366133		57600001	57700000	0.480537		61400001	61500000	0.460616		33850001	33950000	0.212665		39850001	39950000	0.355329
	41850001	41950000	0.0664503		45550001	45650000	0.364842		74250001	74350000	0.477307		52100001	52200000	0.45872		61200001	61300000	0.210511		27000001	27100000	0.354843
	42550001	42650000	0.0565435		61800001	61900000	0.361098		50200001	50300000	0.47583		59500001	59600000	0.456239		49750001	49850000	0.209356		59300001	59400000	0.353144
	42700001	42800000	0.0703027	12	52700001	52800000	0.623325		29600001	29700000	0.474966		27550001	27650000	0.454731		36850001	36950000	0.208092		45350001	45450000	0.352475
	42750001	42850000	0.0670828		78950001	79050000	0.547199		33000001	33100000	0.47317		37400001	37500000	0.453776		34500001	34600000	0.20783		30950001	31050000	0.350817
	43600001	43700000	0.0794416		79000001	79100000	0.531287		38150001	38250000	0.472338		34350001	34450000	0.453187		33400001	33500000	0.203451		45450001	45550000	0.35057
	43650001	43750000	0.0733983		2850001	2950000	0.511713		57150001	57250000	0.472247		26300001	26400000	0.453096		51300001	51400000	0.19938		18300001	18400000	0.350177
	43900001	44000000	0.0984106		2800001	2900000	0.494018		78100001	78200000	0.468014		61250001	61350000	0.452606		50950001	51050000	0.199214		14650001	14750000	0.350155
	43950001	44050000	0.115553		49500001	49600000	0.482738		85750001	85850000	0.466648		11200001	11300000	0.452596		26250001	26350000	0.193723		8750001	8850000	0.346335
	45850001	45950000	0.140549		38900001	39000000	0.451869		70950001	71050000	0.465429		25950001	26050000	0.452335		49700001	49800000	0.1937		45400001	45500000	0.346111
	45900001	46000000	0.16134		52650001	52750000	0.45123		37350001	37450000	0.463666		36350001	36450000	0.452072		54400001	54500000	0.188928		34700001	34800000	0.345978
	45950001	46050000	0.124618		41300001	41400000	0.444544		21600001	21700000	0.462271	12	48050001	48150000	0.715851		25850001	25950000	0.188286		11300001	11400000	0.344184
	46000001	46100000	0.063196		13700001	13800000	0.432042		33400001	33500000	0.460894		42100001	42200000	0.708628		41850001	41950000	0.1868		55050001	55150000	0.342878
	49100001	49200000	0.0561796		23600001	23700000	0.431796		50250001	50350000	0.460478		53000001	53100000	0.693347		41650001	41750000	0.183986		18150001	18250000	0.341418
	49850001	49950000	0.047922		50150001	50250000	0.430442		29100001	29200000	0.46001		69200001	69300000	0.681568		49800001	49900000	0.183668		36900001	37000000	0.341388
	51800001	51900000	0.0615732		42300001	42400000	0.419527		75050001	75150000	0.459767		48000001	48100000	0.678422		38050001	38150000	0.183282		35000001	35100000	0.340474
	52550001	52650000	0.0870139		53250001	53350000	0.419452		39300001	39400000	0.459759		38850001	38950000	0.670442		28800001	28900000	0.182772		55300001	55400000	0.339695
	52600001	52700000	0.0890305		39100001	39200000	0.416794		69300001	69400000	0.457935		53050001	53150000	0.652923		26200001	26300000	0.18214		55400001	55500000	0.338694
	52850001	52950000	0.0645642		4800001	4900000	0.416349		59750001	59850000	0.456702		42150001	42250000	0.634177		38150001	38250000	0.180581		34200001	34300000	0.337686
	53150001	53250000	0.0584995		23550001	23650000	0.399135		71900001	72000000	0.456201		70650001	70750000	0.619784		11200001	11300000	0.176083	12	78950001	79050000	0.585976
	54850001	54950000	0.069222		450001	550000	0.398364	11	350001	450000	0.749472		42050001	42150000	0.606077		50850001	50950000	0.174497		79000001	79100000	0.582735
	55550001	55650000	0.0778093		50300001	50400000	0.396988		50001	150000	0.700942		45150001	45250000	0.599966		33750001	33850000	0.17383		78800001	78900000	0.563245
	55600001	55700000	0.214931		58800001	58900000	0.395766		400001	500000	0.686154		66550001	66650000	0.58897		61300001	61400000	0.173795		78850001	78950000	0.499904
	55650001	55750000	0.350418		20200001	20300000	0.394648		100001	200000	0.680331		21650001	21750000	0.588899		48050001	48150000	0.173152		78900001	79000000	0.495262
	55700001	55800000	0.189755		400001	500000	0.39341		22700001	22800000	0.677871		66500001	66600000	0.572717		33350001	33450000	0.173064		2850001	2950000	0.491992
	57250001	57350000	0.0880592		57650001	57750000	0.392875		1	100000	0.67288		21700001	21800000	0.571267		30100001	30200000	0.172395		13700001	13800000	0.45794
	57300001	57400000	0.152731		68650001	68750000	0.389331		150001	250000	0.671998		38900001	39000000	0.562198		41800001	41900000	0.172381		4800001	4900000	0.456871
	57350001	57450000	0.0774246		13650001	13750000	0.389045		200001	300000	0.625844		23800001	23900000	0.557498		48000001	48100000	0.172067		23800001	23900000	0.441201
	57800001	57900000	0.0879414		78900001	79000000	0.387788		27300001	27400000	0.623919		69700001	69800000	0.542641		11250001	11350000	0.171759		49500001	49600000	0.433432
	57850001	57950000	0.0654961		42350001	42450000	0.386299		60750001	60850000	0.608606		24300001	24400000	0.535229		34350001	34450000	0.169854		39100001	39200000	0.428431
	57900001	58000000	0.0683017		34200001	34300000	0.385858		61200001	61300000	0.57636		69150001	69250000	0.532891		28750001	28850000	0.169728		52700001	52800000	0.418929
	57950001	58050000	0.0474064		38350001	38450000	0.382145		10750001	10850000	0.576108		21750001	21850000	0.531955		22700001	22800000	0.167721		57650001	57750000	0.417883
	61050001	61150000	0.0474828		4600001	4700000	0.381353		300001	400000	0.575624		70600001	70700000	0.531826		47650001	47750000	0.167351		38900001	39000000	0.411482
	61100001	61200000	0.0516896		31750001	31850000	0.381051		34400001	34500000	0.555655		70700001	70800000	0.529747		34650001	34750000	0.165382		6000001	6100000	0.408741
12	4250001	4350000	0.0625051		42500001	42600000	0.377315		22650001	22750000	0.543462		70750001	70850000	0.512114		26800001	26900000	0.164248		49450001	49550000	0.408107
	4500001	4600000	0.0635077		55300001	55400000	0.376129		16500001	16600000	0.54131		23750001	23850000	0.508128		33700001	33800000	0.16224		2800001	2900000	0.406117
	5650001	5750000	0.0515827		23800001	23900000	0.374951		54500001	54600000	0.534188		43300001	43400000	0.506354		59800001	59900000	0.161865		49900001	50000000	0.405766
	6600001	6700000	0.0621716		4550001	4650000	0.374451		41100001	41200000	0.532875		49050001	49150000	0.502394		61850001	61950000	0.161432		4850001	4950000	0.402435
	6650001	6750000	0.0682686		64150001	64250000	0.374336		22600001	22700000	0.528852		39350001	39450000	0.499138		28400001	28500000	0.160871		39150001	39250000	0.402283
	8300001	8400000	0.0832318		62700001	62800000	0.374285		4850001	4950000	0.52612		39400001	39500000	0.497943		51750001	51850000	0.160598		26750001	26850000	0.395806
	8350001	8450000	0.115582		12100001	12200000	0.372891		51600001	51700000	0.525505		44550001	44650000	0.496262		25900001	26000000	0.159478		57600001	57700000	0.39317
	11600001	11700000	0.0582114		64100001	64200000	0.371944		55800001	55900000	0.523327		10800001	10900000	0.495429		54450001	54550000	0.15846		78750001	78850000	0.392174
	13150001	13250000	0.0506752		38850001	38950000	0.37112		61250001	61350000	0.522689		44500001	44600000	0.494001		51700001	51800000	0.157104		13650001	13750000	0.391814
	15600001	15700000	0.0653796		77650001	77750000	0.367301		52950001	53050000	0.519354		5000001	5100000	0.492755		26350001	26450000	0.155961		78350001	78450000	0.389973
	20750001	20850000	0.0547536		59700001	59800000	0.366087		60250001	60350000	0.518583		41750001	41850000	0.492302		28350001	28450000	0.155714		38750001	38850000	0.389322
	20800001	20900000	0.0586232		68600001	68700000	0.365381		51550001	51650000	0.518158		78950001	79050000	0.492214		34900001	35000000	0.155587		57500001	57600000	0.385765
	23050001	23150000	0.0497887		61150001	61250000	0.36413		52900001	53000000	0.517323		24400001	24500000	0.491506		31600001	31700000	0.154923		52650001	52750000	0.380668
	23100001	23200000	0.0529246		48050001	48150000	0.364		26050001	26150000	0.516533		8350001	8450000	0.490982		150001	250000	0.154539		13900001	14000000	0.377989
	27700001	27800000	0.0689059		33250001	33350000	0.363527		4900001	5000000	0.515985		41800001	41900000	0.490161		50001	150000	0.153916		26300001	26400000	0.376269
	27850001	27950000	0.0867314		49550001	49650000	0.358768		61800001	61900000	0.513044		49000001	49100000	0.486676		100001	200000	0.153281		48050001	48150000	0.368931
	33800001	33900000	0.0496666		4850001	4950000	0.358646		59500001	59600000	0.506029		53950001	54050000	0.48537		55250001	55350000	0.153069		72200001	72300000	0.368698
	33850001	33950000	0.0483231	13	82950001	83050000	0.738341		26250001	26350000	0.503944		71000001	71100000	0.485296		41600001	41700000	0.152614		72950001	73050000	0.368244
	38400001	38500000	0.0799859		51450001	51550000	0.604048		54450001	54550000	0.497559		24350001	24450000	0.48495		300001	400000	0.152343		78400001	78500000	0.364863
	38450001	38550000	0.0989021		50300001	50400000	0.576401		61750001	61850000	0.49549		49100001	49200000	0.482125		350001	450000	0.151412		37050001	37150000	0.363595
	41300001	41400000	0.0484779		50350001	50450000	0.565529		43750001	43850000	0.494096		53650001	53750000	0.481765		56450001	56550000	0.149947		73000001	73100000	0.361568
	47850001	47950000	0.118744		49500001	49600000	0.555085		55750001	55850000	0.493632		44800001	44900000	0.481355		43700001	43800000	0.149802		58200001	58300000	0.361467
	47900001	48000000	0.106053		51400001	51500000	0.541539		22350001	22450000	0.490051		62150001	62250000	0.477656		36250001	36350000	0.149624		38850001	38950000	0.36047
	48500001	48600000	0.0433987		22000001	22100000	0.536509		24350001	24450000	0.487662		25500001	25600000	0.470847		57500001	57600000	0.149102		31750001	31850000	0.358898
	48550001	48650000	0.0621028		22450001	22550000	0.533793		41050001	41150000	0.481897		69750001	69850000	0.470784		5100001	5200000	0.148709		38700001	38800000	0.354895
	49000001	49100000	0.0709135		21750001	21850000	0.523071		26100001	26200000	0.48102		45200001	45300000	0.47047		25800001	25900000	0.148507		57550001	57650000	0.354156
	49050001	49150000	0.0715263		49550001	49650000	0.522531		26400001	26500000	0.476513		38800001	38900000	0.470122		13200001	13300000	0.147464		41600001	41700000	0.354018
	49500001	49600000	0.0950184		22550001	22650000	0.521861		3650001	3750000	0.473433		37450001	37550000	0.47002		36400001	36500000	0.146872		47350001	47450000	0.351604
	50250001	50350000	0.0535748		22050001	22150000	0.517296		38100001	38200000	0.472969		29850001	29950000	0.470019		10650001	10750000	0.146445		10800001	10900000	0.350465
	53100001	53200000	0.148219		50100001	50200000	0.507513		14300001	14400000	0.472105		24250001	24350000	0.469375		27250001	27350000	0.146392		40000001	40100000	0.350293
	53150001	53250000	0.121261		22500001	22600000	0.505769		26200001	26300000	0.471537		62200001	62300000	0.46866		27650001	27750000	0.14628		76550001	76650000	0.350058
	55450001	55550000	0.0583174		53100001	53200000	0.498386		36350001	36450000	0.471464		58200001	58300000	0.467968		52300001	52400000	0.145816		39200001	39300000	0.349617
	61950001	62050000	0.0543666		29750001	29850000	0.495085		26800001	26900000	0.470952		69250001	69350000	0.465712		41700001	41800000	0.145418		49850001	49950000	0.349303
	65350001	65450000	0.0818792		42650001	42750000	0.494385		61100001	61200000	0.470266		70950001	71050000	0.464422		38000001	38100000	0.145342		35650001	35750000	0.349116
	65400001	65500000	0.141647		42700001	42800000	0.479858		55700001	55800000	0.470212		42200001	42300000	0.462733		26850001	26950000	0.145065		27600001	27700000	0.34814
	68300001	68400000	0.056816		15550001	15650000	0.469984		19600001	19700000	0.468257		14500001	14600000	0.462102		41750001	41850000	0.144792		18200001	18300000	0.347752
	69050001	69150000	0.0585863		21800001	21900000	0.46509		26150001	26250000	0.466992		8300001	8400000	0.45951		30050001	30150000	0.144732		73100001	73200000	0.347232
	76000001	76100000	0.0679192		53450001	53550000	0.461227		11200001	11300000	0.466956		35850001	35950000	0.45894		9800001	9900000	0.144701		18250001	18350000	0.346923
	76050001	76150000	0.0355586		15600001	15700000	0.460372		39350001	39450000	0.465386		52950001	53050000	0.453713		55000001	55100000	0.144164		73900001	74000000	0.346908
	76200001	76300000	0.102301		51350001	51450000	0.454812		11250001	11350000	0.464526		39300001	39400000	0.453624		22650001	22750000	0.14399		58500001	58600000	0.346879
	76250001	76350000	0.0709636		82350001	82450000	0.449		34450001	34550000	0.462913		19800001	19900000	0.453311		40150001	40250000	0.143494		48550001	48650000	0.346765
	78650001	78750000	0.0228433		49600001	49700000	0.445994		39400001	39500000	0.462477		12350001	12450000	0.453038		33450001	33550000	0.143451		53950001	54050000	0.346236
13	1400001	1500000	0.0738316		34850001	34950000	0.443727		52100001	52200000	0.460706		42000001	42100000	0.452112		41000001	41100000	0.143431		26250001	26350000	0.346123
	1450001	1550000	0.0688957		15400001	15500000	0.43604		60950001	61050000	0.458603	13	48750001	48850000	0.847774	12	42100001	42200000	0.463115		35600001	35700000	0.345861
	6250001	6350000	0.0603507		30300001	30400000	0.435387		250001	350000	0.458002		48800001	48900000	0.836674		42050001	42150000	0.406947		70100001	70200000	0.343613
	6300001	6400000	0.0740796		21950001	22050000	0.430421		49400001	49500000	0.457731		62300001	62400000	0.832852		42150001	42250000	0.355461		26550001	26650000	0.343346
	7050001	7150000	0.0858525		16850001	16950000	0.421722		19650001	19750000	0.457351		62250001	62350000	0.812665		43600001	43700000	0.247715		58800001	58900000	0.341495
	7800001	7900000	0.0593794		62350001	62450000	0.419418		47950001	48050000	0.457306		62600001	62700000	0.802699		42000001	42100000	0.246586		13750001	13850000	0.340496
	7850001	7950000	0.0652		15300001	15400000	0.418551		43800001	43900000	0.457253		62400001	62500000	0.796429		52650001	52750000	0.230953		44950001	45050000	0.338525
	9750001	9850000	0.073719		51500001	51600000	0.416199	12	42100001	42200000	0.732672		62550001	62650000	0.795259		52700001	52800000	0.225608		34150001	34250000	0.338371
	10500001	10600000	0.194809		51250001	51350000	0.416103		38850001	38950000	0.680016		62450001	62550000	0.782816		27050001	27150000	0.222592		1100001	1200000	0.338039
	10550001	10650000	0.138841		63450001	63550000	0.415254		42150001	42250000	0.671335		50250001	50350000	0.777911		21650001	21750000	0.219036		39950001	40050000	0.337834
	10600001	10700000	0.0560325		53500001	53600000	0.415063		70650001	70750000	0.670059		62350001	62450000	0.77357		43550001	43650000	0.215414		37100001	37200000	0.337502
	12700001	12800000	0.0563561		34900001	35000000	0.412162		48050001	48150000	0.65733		62500001	62600000	0.76285		41800001	41900000	0.213815		45150001	45250000	0.337068
	14800001	14900000	0.052618		82900001	83000000	0.408798		39450001	39550000	0.656639		49500001	49600000	0.759335		27100001	27200000	0.211746		45100001	45200000	0.336919
	15450001	15550000	0.169179		51300001	51400000	0.408623		23800001	23900000	0.636662		62650001	62750000	0.751292		27150001	27250000	0.202285	13	49800001	49900000	0.802001
	15500001	15600000	0.198401		38750001	38850000	0.406874		21700001	21800000	0.625976		50200001	50300000	0.73032		39300001	39400000	0.200548		49750001	49850000	0.718895
	15550001	15650000	0.134797		29700001	29800000	0.404426		42050001	42150000	0.61598		34900001	35000000	0.727686		31050001	31150000	0.2005		50100001	50200000	0.676291
	15600001	15700000	0.152435		22600001	22700000	0.401099		21750001	21850000	0.597322		50950001	51050000	0.680895		27200001	27300000	0.200497		50300001	50400000	0.61161
	15700001	15800000	0.0673694		39450001	39550000	0.400647		21650001	21750000	0.596013		51350001	51450000	0.680703		14950001	15050000	0.198739		22450001	22550000	0.574853
	15750001	15850000	0.0738718		76950001	77050000	0.400564		48000001	48100000	0.593098		34950001	35050000	0.680187		39350001	39450000	0.198221		51450001	51550000	0.559934
	20150001	20250000	0.0504011		82600001	82700000	0.400126		38900001	39000000	0.589592		77150001	77250000	0.674476		43250001	43350000	0.197193		45850001	45950000	0.540673
	20450001	20550000	0.0558486		63500001	63600000	0.399015		39500001	39600000	0.583277		34850001	34950000	0.668619		42200001	42300000	0.195289		50350001	50450000	0.536381
	23150001	23250000	0.0621224		21850001	21950000	0.39888		49150001	49250000	0.579315		37350001	37450000	0.668036		21700001	21800000	0.194554		50150001	50250000	0.531205
	24450001	24550000	0.0532257		42600001	42700000	0.393748		23750001	23850000	0.578235		51400001	51500000	0.661084		70650001	70750000	0.191772		23350001	23450000	0.52681
	25500001	25600000	0.0398822		26300001	26400000	0.393607		69700001	69800000	0.573656		62700001	62800000	0.654242		42700001	42800000	0.190665		42650001	42750000	0.524968
	26800001	26900000	0.199952		21900001	22000000	0.391827		69200001	69300000	0.564885		48850001	48950000	0.653498		14900001	15000000	0.189968		22500001	22600000	0.523572
	26850001	26950000	0.0433749		15450001	15550000	0.390863		39400001	39500000	0.563421		48700001	48800000	0.649775		41700001	41800000	0.18926		22550001	22650000	0.520611
	29000001	29100000	0.0452839		82300001	82400000	0.388913		53950001	54050000	0.559697		62200001	62300000	0.648038		43300001	43400000	0.185258		50050001	50150000	0.51942
	30050001	30150000	0.0523294		15350001	15450000	0.387949		27800001	27900000	0.55847		29700001	29800000	0.647405		52600001	52700000	0.184365		29750001	29850000	0.51891
	30100001	30200000	0.060198		63300001	63400000	0.3875		70600001	70700000	0.55211		50150001	50250000	0.629664		43200001	43300000	0.181435		49850001	49950000	0.507869
	30550001	30650000	0.0717205		50050001	50150000	0.382106		70700001	70800000	0.549496		42100001	42200000	0.625339		21050001	21150000	0.178388		45900001	46000000	0.496015
	30600001	30700000	0.0598168		82550001	82650000	0.380573		45150001	45250000	0.547538		62750001	62850000	0.614111		38400001	38500000	0.177995		51400001	51500000	0.49566
	34750001	34850000	0.148177		39500001	39600000	0.378908		39350001	39450000	0.544258		62150001	62250000	0.608861		70800001	70900000	0.175815		42600001	42700000	0.492804
	34800001	34900000	0.169144		38800001	38900000	0.378736		38800001	38900000	0.540762		50100001	50200000	0.606761		38350001	38450000	0.173936		51250001	51350000	0.487411
	34850001	34950000	0.0955208		41050001	41150000	0.378668		10800001	10900000	0.529089		51250001	51350000	0.60551		13900001	14000000	0.173317		23300001	23400000	0.486755
	34900001	35000000	0.0559464		1300001	1400000	0.378317		35850001	35950000	0.52272		51300001	51400000	0.601995		38850001	38950000	0.173012		22000001	22100000	0.47763
	36450001	36550000	0.056918		63400001	63500000	0.377962		61650001	61750000	0.522217		49950001	50050000	0.593665		41650001	41750000	0.17246		49700001	49800000	0.477536
	36500001	36600000	0.06151		45850001	45950000	0.375068		13950001	14050000	0.518616		41050001	41150000	0.589267		27000001	27100000	0.172419		82950001	83050000	0.472463
	37900001	38000000	0.0684162		46050001	46150000	0.373635		49900001	50000000	0.513082		36650001	36750000	0.587153		20750001	20850000	0.171523		45800001	45900000	0.471564
	37950001	38050000	0.0909999		2750001	2850000	0.373104		24300001	24400000	0.509083		51450001	51550000	0.584045		41750001	41850000	0.171473		53500001	53600000	0.469367
	39650001	39750000	0.119742		61450001	61550000	0.370964		27100001	27200000	0.508543		57500001	57600000	0.58244		36400001	36500000	0.168838		29700001	29800000	0.460791
	39700001	39800000	0.125662		42100001	42200000	0.369311		78950001	79050000	0.502108		26300001	26400000	0.577982		33300001	33400000	0.168647		42550001	42650000	0.447334
	39750001	39850000	0.0724581		3450001	3550000	0.368492		70750001	70850000	0.501148		38900001	39000000	0.576791		15000001	15100000	0.167395		42700001	42800000	0.442321
	41600001	41700000	0.0541684		47250001	47350000	0.367404		42200001	42300000	0.500775		39650001	39750000	0.571736		8450001	8550000	0.167301		22050001	22150000	0.441566
	41650001	41750000	0.127892		18700001	18800000	0.365746		39300001	39400000	0.50015		35000001	35100000	0.570392		29850001	29950000	0.167083		15300001	15400000	0.439841
	47250001	47350000	0.0952025		19900001	20000000	0.365524		27150001	27250000	0.493282		37400001	37500000	0.568114		62700001	62800000	0.166906		21750001	21850000	0.437193
	47300001	47400000	0.122647		51200001	51300000	0.36473		49000001	49100000	0.488694		35050001	35150000	0.56593		70600001	70700000	0.16616		51300001	51400000	0.43651
	47350001	47450000	0.0571638		69050001	69150000	0.363412		58200001	58300000	0.485098		49550001	49650000	0.563656		15050001	15150000	0.163444		53450001	53550000	0.434972
	47850001	47950000	0.0474287		67900001	68000000	0.36236		48100001	48200000	0.484119		51200001	51300000	0.56055		42650001	42750000	0.16317		51500001	51600000	0.428654
	47900001	48000000	0.0700404		82400001	82500000	0.361337		66550001	66650000	0.483375		77200001	77300000	0.557624		38600001	38700000	0.16272		42500001	42600000	0.417112
	48200001	48300000	0.0513212		47350001	47450000	0.360727		38750001	38850000	0.482094		16900001	17000000	0.552094		63450001	63550000	0.162067		39500001	39600000	0.415791
	48250001	48350000	0.0555925		73050001	73150000	0.360227		38600001	38700000	0.481531		35100001	35200000	0.552014		21000001	21100000	0.161469		63650001	63750000	0.40615
	48300001	48400000	0.0769759		26350001	26450000	0.358707		54000001	54100000	0.480402		63300001	63400000	0.549612		71700001	71800000	0.161044		15350001	15450000	0.403315
	48350001	48450000	0.0684921		15500001	15600000	0.358279		14950001	15050000	0.478952		62100001	62200000	0.548195		27850001	27950000	0.160155		42850001	42950000	0.399417
	48400001	48500000	0.0697867		46000001	46100000	0.358259		66500001	66600000	0.475173		52450001	52550000	0.543567		13600001	13700000	0.160142		15400001	15500000	0.391746
	49750001	49850000	0.0695189		38900001	39000000	0.357596		61600001	61700000	0.472968		56900001	57000000	0.542233		38800001	38900000	0.159892		63350001	63450000	0.390846
	49800001	49900000	0.0579245	14	38200001	38300000	0.51319		76550001	76650000	0.470612		49900001	50000000	0.540766		78350001	78450000	0.158228		39450001	39550000	0.389862
	50050001	50150000	0.134694		38250001	38350000	0.481137		49050001	49150000	0.468341		51000001	51100000	0.53461		36450001	36550000	0.157592		61000001	61100000	0.384923
	50100001	50200000	0.250694		3650001	3750000	0.46704		25500001	25600000	0.466834		65850001	65950000	0.532751		31100001	31200000	0.157305		50200001	50300000	0.384254
	50150001	50250000	0.0514963		49550001	49650000	0.446583		62300001	62400000	0.466786		50900001	51000000	0.532636		46000001	46100000	0.15659		63700001	63800000	0.382358
	50650001	50750000	0.129004		24650001	24750000	0.436982		14900001	15000000	0.466328		20050001	20150000	0.528741		34450001	34550000	0.156589		16800001	16900000	0.381815
	50700001	50800000	0.151269		15200001	15300000	0.431271		23850001	23950000	0.462904		59150001	59250000	0.528252		70850001	70950000	0.155964		19900001	20000000	0.381227
	50750001	50850000	0.0848478		18100001	18200000	0.420966		27200001	27300000	0.461699		66850001	66950000	0.527523		14100001	14200000	0.155926		42050001	42150000	0.38117
	51700001	51800000	0.0445293		18150001	18250000	0.418955		29850001	29950000	0.46137		41000001	41100000	0.526823		69450001	69550000	0.155881		51350001	51450000	0.378814
	52950001	53050000	0.0374601		3600001	3700000	0.41803		45200001	45300000	0.460891		62900001	63000000	0.526113		13750001	13850000	0.155336		63600001	63700000	0.376547
	53000001	53100000	-0.0106192		55950001	56050000	0.41601		68900001	69000000	0.457967		47250001	47350000	0.526029		41950001	42050000	0.154757		54150001	54250000	0.376184
	55500001	55600000	0.0577046		7550001	7650000	0.407943		42000001	42100000	0.457504		41550001	41650000	0.52241		69600001	69700000	0.15456		15550001	15650000	0.3743
	56900001	57000000	0.058591		13800001	13900000	0.407471		76500001	76600000	0.457342		50050001	50150000	0.521769		27800001	27900000	0.154334		39650001	39750000	0.37315
	57750001	57850000	0.0609631		38350001	38450000	0.402843		70100001	70200000	0.456545		42900001	43000000	0.521703		13850001	13950000	0.154002		30300001	30400000	0.372287
	59500001	59600000	0.107422		62000001	62100000	0.399745	13	48800001	48900000	0.862165		57550001	57650000	0.521173		67150001	67250000	0.153994		45750001	45850000	0.372072
	59550001	59650000	0.165437		33950001	34050000	0.398719		48750001	48850000	0.853978		29300001	29400000	0.517645		42750001	42850000	0.152975		29800001	29900000	0.371277
	59600001	59700000	0.0699331		49950001	50050000	0.39547		62400001	62500000	0.834745		64700001	64800000	0.515445		62750001	62850000	0.152621		22600001	22700000	0.370781
	59750001	59850000	0.0716009		34000001	34100000	0.389363		62350001	62450000	0.802534		66500001	66600000	0.513018		46050001	46150000	0.152405		63750001	63850000	0.370223
	63100001	63200000	0.076425		8600001	8700000	0.389343		62650001	62750000	0.778429		47300001	47400000	0.512352		35650001	35750000	0.151178		15500001	15600000	0.365975
	63150001	63250000	0.0791438		24600001	24700000	0.387444		62600001	62700000	0.773953		66900001	67000000	0.509558		26950001	27050000	0.150365		21950001	22050000	0.363906
	63550001	63650000	0.0937942		11300001	11400000	0.384787		48700001	48800000	0.749603		16850001	16950000	0.508128		20800001	20900000	0.150021		6750001	6850000	0.359211
	63600001	63700000	0.0989954		13850001	13950000	0.38386		39650001	39750000	0.748108		42850001	42950000	0.507959		61600001	61700000	0.148792		15450001	15550000	0.358064
	69650001	69750000	0.148428		15250001	15350000	0.38352		49500001	49600000	0.736065		53900001	54000000	0.507907		62250001	62350000	0.148771		29650001	29750000	0.35743
	69700001	69800000	0.0829576		9750001	9850000	0.38335		62450001	62550000	0.731461		29750001	29850000	0.506935		13800001	13900000	0.148683		63500001	63600000	0.355201
	71000001	71100000	0.0626308		27200001	27300000	0.379577		62250001	62350000	0.719782		52400001	52500000	0.506702		72300001	72400000	0.148533		42100001	42200000	0.354796
	71050001	71150000	0.0705973		31300001	31400000	0.378227		62700001	62800000	0.717587		65800001	65900000	0.506178		78400001	78500000	0.14809		53550001	53650000	0.354669
	74350001	74450000	0.046218		33900001	34000000	0.372071		50100001	50200000	0.710236		41100001	41200000	0.502214		41850001	41950000	0.148045		3950001	4050000	0.353956
	74400001	74500000	0.0469907		34050001	34150000	0.370991		62550001	62650000	0.705823		20000001	20100000	0.501218		72250001	72350000	0.146721		21700001	21800000	0.353579
	76550001	76650000	0.0589679		12100001	12200000	0.369224		62200001	62300000	0.699292		42050001	42150000	0.500596		38450001	38550000	0.14618		62900001	63000000	0.353468
	78000001	78100000	0.0785667		6450001	6550000	0.368552		48850001	48950000	0.688005		42150001	42250000	0.499093		29800001	29900000	0.145976		42900001	43000000	0.353433
	78050001	78150000	0.0657474		8550001	8650000	0.36765		29700001	29800000	0.686642		56200001	56300000	0.496932		38300001	38400000	0.145926		21800001	21900000	0.349802
	78450001	78550000	0.0553582		37750001	37850000	0.366325		45850001	45950000	0.68515		48300001	48400000	0.495847		14050001	14150000	0.145563		3900001	4000000	0.349406
	82300001	82400000	0.111363		18400001	18500000	0.3627		49950001	50050000	0.676879		58350001	58450000	0.495459		69650001	69750000	0.144882		42800001	42900000	0.349375
	82350001	82450000	0.0531319		38300001	38400000	0.361603		50950001	51050000	0.672083		61350001	61450000	0.495121		78300001	78400000	0.144594		51200001	51300000	0.348316
14	900001	1000000	0.0551865		37450001	37550000	0.36153		50150001	50250000	0.662484		47900001	48000000	0.493722		19900001	20000000	0.143757		10150001	10250000	0.346256
	950001	1050000	0.0725792		34150001	34250000	0.360975		77150001	77250000	0.6619		54500001	54600000	0.493676		39400001	39500000	0.143372		63550001	63650000	0.346026
	10300001	10400000	0.0912933		43900001	44000000	0.359505		45900001	46000000	0.655936		23100001	23200000	0.4934		37750001	37850000	0.143289		42450001	42550000	0.345666
	12800001	12900000	0.0526859		14950001	15050000	0.357272		62500001	62600000	0.654545		47350001	47450000	0.49277		21100001	21200000	0.14299		63800001	63900000	0.345171
	12850001	12950000	0.0695854	15	80500001	80600000	0.714482		62750001	62850000	0.649173		81700001	81800000	0.492308	13	62650001	62750000	0.523357		42400001	42500000	0.344234
	13000001	13100000	0.0586752		80450001	80550000	0.664246		34950001	35050000	0.646483		56650001	56750000	0.491991		62600001	62700000	0.427505		16850001	16950000	0.341697
	13200001	13300000	0.0484904		47600001	47700000	0.632004		62150001	62250000	0.63871		38950001	39050000	0.489391		27250001	27350000	0.420277		20950001	21050000	0.341119
	13250001	13350000	0.0576696		21850001	21950000	0.585894		57500001	57600000	0.626427		23900001	24000000	0.488711		48800001	48900000	0.41788		22400001	22500000	0.341041
	13300001	13400000	0.0497868		47650001	47750000	0.572471		42100001	42200000	0.622162		43300001	43400000	0.488687		48750001	48850000	0.38199		46750001	46850000	0.34071
	14450001	14550000	0.0538945		47550001	47650000	0.570205		62300001	62400000	0.618175		51650001	51750000	0.488593		62700001	62800000	0.356691		9800001	9900000	0.339865
	16000001	16100000	0.0847766		51950001	52050000	0.551482		34900001	35000000	0.61433		77100001	77200000	0.488533		48850001	48950000	0.336478		63100001	63200000	0.339609
	16100001	16200000	0.0668495		400001	500000	0.536846		77200001	77300000	0.614077		76650001	76750000	0.488524		27200001	27300000	0.332202		15600001	15700000	0.338876
	16150001	16250000	0.117605		350001	450000	0.524791		39600001	39700000	0.605545		49000001	49100000	0.488409		48550001	48650000	0.316516		20900001	21000000	0.337585
	16200001	16300000	0.0757881		21900001	22000000	0.520418		50200001	50300000	0.605135		56700001	56800000	0.488364		62750001	62850000	0.296725	14	54850001	54950000	0.541416
	16350001	16450000	0.0615524		19550001	19650000	0.511045		57550001	57650000	0.595606		78950001	79050000	0.487516		48700001	48800000	0.280881		38200001	38300000	0.459071
	16400001	16500000	0.0652736		61400001	61500000	0.507654		42900001	43000000	0.588414		26250001	26350000	0.487305		48600001	48700000	0.274964		38250001	38350000	0.451788
	16450001	16550000	0.07868		17050001	17150000	0.48759		36650001	36750000	0.5881		49150001	49250000	0.486968		41500001	41600000	0.264099		38350001	38450000	0.428727
	17550001	17650000	0.056453		60700001	60800000	0.486967		41050001	41150000	0.581844		26350001	26450000	0.486542		41550001	41650000	0.260628		38300001	38400000	0.420785
	17850001	17950000	0.0677957		200001	300000	0.484786		51250001	51350000	0.574061		59350001	59450000	0.486489		62150001	62250000	0.253386		57600001	57700000	0.405829
	17900001	18000000	0.0600232		1150001	1250000	0.484785		42850001	42950000	0.570654		56600001	56700000	0.486226		62550001	62650000	0.2511		47100001	47200000	0.397165
	18300001	18400000	0.062561		38600001	38700000	0.478383		35000001	35100000	0.564204		73000001	73100000	0.485966		48900001	49000000	0.24998		3650001	3750000	0.387111
	18350001	18450000	0.100403		80400001	80500000	0.474921		51300001	51400000	0.561056		39600001	39700000	0.485226		48950001	49050000	0.247167		11300001	11400000	0.380702
	18400001	18500000	0.0798243		18800001	18900000	0.471961		50050001	50150000	0.55827		63500001	63600000	0.480777		55850001	55950000	0.246042		23900001	24000000	0.376582
	18700001	18800000	0.0926239		79150001	79250000	0.471392		62100001	62200000	0.556361		49450001	49550000	0.480254		62200001	62300000	0.239099		10300001	10400000	0.374918
	18750001	18850000	0.0717086		77150001	77250000	0.470348		63300001	63400000	0.554855		48350001	48450000	0.479047		38700001	38800000	0.238079		1	100000	0.370694
	26400001	26500000	0.0541412		34550001	34650000	0.463145		49150001	49250000	0.55353		49050001	49150000	0.478974		62450001	62550000	0.237115		53050001	53150000	0.368952
	27650001	27750000	0.0730834		51900001	52000000	0.462591		45950001	46050000	0.553042		48450001	48550000	0.478421		62500001	62600000	0.235965		7150001	7250000	0.36859
	27750001	27850000	0.0490126		16900001	17000000	0.461908		42050001	42150000	0.548534		78900001	79000000	0.478339		48650001	48750000	0.231786		47150001	47250000	0.366008
	28800001	28900000	0.0747376		20400001	20500000	0.461469		29650001	29750000	0.545931		37300001	37400000	0.477908		49800001	49900000	0.230543		59750001	59850000	0.364995
	28850001	28950000	0.0772876		1250001	1350000	0.461225		64700001	64800000	0.545831		52600001	52700000	0.47568		54200001	54300000	0.228097		8600001	8700000	0.364165
	28900001	29000000	0.0454469		1300001	1400000	0.459352		55800001	55900000	0.545193		36600001	36700000	0.475545		50550001	50650000	0.218558		55900001	56000000	0.362984
	30950001	31050000	0.0603919		54750001	54850000	0.457395		49900001	50000000	0.54406		59400001	59500000	0.473766		34600001	34700000	0.216505		44250001	44350000	0.362947
	31000001	31100000	0.0672596		300001	400000	0.452234		63350001	63450000	0.543959		63350001	63450000	0.473132		54150001	54250000	0.216025		54800001	54900000	0.360584
	31550001	31650000	0.0789202		250001	350000	0.451002		63600001	63700000	0.541875		56250001	56350000	0.473065		46750001	46850000	0.215258		13800001	13900000	0.355125
	33550001	33650000	0.110591		80550001	80650000	0.448681		48650001	48750000	0.540509		48950001	49050000	0.472073		52350001	52450000	0.214939		37800001	37900000	0.353752
	33600001	33700000	0.0689329		75450001	75550000	0.444212		55750001	55850000	0.537183		34350001	34450000	0.472005		49000001	49100000	0.213234		39000001	39100000	0.349321
	34850001	34950000	0.0776719		19500001	19600000	0.44389		53900001	54000000	0.535261		41500001	41600000	0.471772		52400001	52500000	0.211805		7100001	7200000	0.34878
	34900001	35000000	0.0826851		17100001	17200000	0.443397		41600001	41700000	0.535246		55850001	55950000	0.471733		55800001	55900000	0.21178		15200001	15300000	0.348711
	34950001	35050000	0.072712		16950001	17050000	0.438881		45800001	45900000	0.534892		81650001	81750000	0.471525		80900001	81000000	0.21056		50001	150000	0.34716
	35350001	35450000	0.0700201		1200001	1300000	0.425643		63100001	63200000	0.534466		16950001	17050000	0.47063		27300001	27400000	0.209916		53100001	53200000	0.346201
	35800001	35900000	0.059437		37200001	37300000	0.424069		41550001	41650000	0.531867		53500001	53600000	0.470544		66850001	66950000	0.208502		55950001	56050000	0.346112
	35850001	35950000	0.07139		17000001	17100000	0.422181		11650001	11750000	0.530256		66450001	66550000	0.470239		58900001	59000000	0.206567		49950001	50050000	0.344867
	37400001	37500000	0.0691847		18850001	18950000	0.417158		63550001	63650000	0.527988		53950001	54050000	0.470165		55100001	55200000	0.20411		3700001	3800000	0.343289
	38350001	38450000	0.0760849		47700001	47800000	0.412589		51350001	51450000	0.527486		59200001	59300000	0.469887		52450001	52550000	0.198308		8650001	8750000	0.343002
	38400001	38500000	0.0553143		1900001	2000000	0.411895		78950001	79050000	0.525832		62050001	62150000	0.469808		58600001	58700000	0.198067		12100001	12200000	0.342118
	38800001	38900000	0.134655		450001	550000	0.411491		11800001	11900000	0.52571		62800001	62900000	0.469763		59550001	59650000	0.196966		23950001	24050000	0.340671
	38850001	38950000	0.131948		52300001	52400000	0.406912		48350001	48450000	0.525211		56350001	56450000	0.469209		54700001	54800000	0.196619	15	47600001	47700000	0.658591
	46100001	46200000	0.0653118		20350001	20450000	0.406033		37350001	37450000	0.524593		23950001	24050000	0.468255		17250001	17350000	0.19634		47650001	47750000	0.642746
	48800001	48900000	0.0884572		34600001	34700000	0.405683		16900001	17000000	0.524354		54050001	54150000	0.467952		54050001	54150000	0.196336		16950001	17050000	0.587029
	48850001	48950000	0.109665		77950001	78050000	0.402756		37400001	37500000	0.522055		54100001	54200000	0.466967		37550001	37650000	0.196072		16900001	17000000	0.582963
	50200001	50300000	0.0657234		35150001	35250000	0.401412		49200001	49300000	0.51702		55800001	55900000	0.466123		58850001	58950000	0.195701		20400001	20500000	0.5711
	54800001	54900000	0.139551		53050001	53150000	0.398575		78900001	79000000	0.516696		34650001	34750000	0.465913		55750001	55850000	0.194835		17000001	17100000	0.569575
	54850001	54950000	0.112141		34500001	34600000	0.396998		29750001	29850000	0.515119		29350001	29450000	0.465902		50600001	50700000	0.19468		400001	500000	0.559098
	55100001	55200000	0.054447		54700001	54800000	0.396965		43300001	43400000	0.510838		59450001	59550000	0.46528		82950001	83050000	0.19399		17050001	17150000	0.558012
	56450001	56550000	0.0468541		60650001	60750000	0.396764		34350001	34450000	0.509831		63250001	63350000	0.464458		53400001	53500000	0.192784		20350001	20450000	0.53051
	58200001	58300000	0.0536387		14200001	14300000	0.395887		58350001	58450000	0.508636		49200001	49300000	0.462426		54650001	54750000	0.192719		17100001	17200000	0.500145
	61700001	61800000	0.130572		53850001	53950000	0.395866		11600001	11700000	0.508365		52200001	52300000	0.461404		48500001	48600000	0.192704		21850001	21950000	0.499888
	61750001	61850000	0.121214		44650001	44750000	0.393154		41000001	41100000	0.508292		47400001	47500000	0.46006		43300001	43400000	0.191132		350001	450000	0.49482
	62150001	62250000	0.055145		47500001	47600000	0.38959		38650001	38750000	0.506812		52500001	52600000	0.460001		76900001	77000000	0.19106		75450001	75550000	0.492649
	62200001	62300000	0.0645056		38550001	38650000	0.388335		63150001	63250000	0.506715		11650001	11750000	0.459279		27150001	27250000	0.19027		21900001	22000000	0.491228
15	1150001	1250000	0.044358		52750001	52850000	0.388208		48400001	48500000	0.506132		30800001	30900000	0.45926		54600001	54700000	0.189891		450001	550000	0.485938
	1200001	1300000	0.0909922		1350001	1450000	0.388193		56400001	56500000	0.504934		57450001	57550000	0.458782		52950001	53050000	0.189069		29450001	29550000	0.470872
	1350001	1450000	0.0541282		61350001	61450000	0.382012		34850001	34950000	0.501174		34800001	34900000	0.457869		54250001	54350000	0.187547		29500001	29600000	0.441877
	1400001	1500000	0.0920317		5100001	5200000	0.376547		60050001	60150000	0.500999		29650001	29750000	0.457845		55050001	55150000	0.187538		11600001	11700000	0.441497
	2850001	2950000	0.0745125		53800001	53900000	0.375753		51400001	51500000	0.500004		52250001	52350000	0.457138		38750001	38850000	0.186536		64650001	64750000	0.43848
	10000001	10100000	0.0592606		3000001	3100000	0.372486		72850001	72950000	0.499316		53450001	53550000	0.45604		54100001	54200000	0.185463		61400001	61500000	0.438421
	10050001	10150000	0.0572357		38650001	38750000	0.371889		49000001	49100000	0.495893		72950001	73050000	0.455959		52550001	52650000	0.185418		47700001	47800000	0.434083
	11350001	11450000	0.0982489		52100001	52200000	0.369917		49550001	49650000	0.495303		64450001	64550000	0.455871		54300001	54400000	0.185114		20300001	20400000	0.429568
	11400001	11500000	0.0807602		26900001	27000000	0.368983		37450001	37550000	0.492194		27250001	27350000	0.455685		52100001	52200000	0.184528		75500001	75600000	0.42541
	16300001	16400000	0.0528201		52150001	52250000	0.368547		41100001	41200000	0.491576		64500001	64600000	0.455643		37600001	37700000	0.183091		60700001	60800000	0.421585
	16350001	16450000	0.0538178		61450001	61550000	0.366665		52450001	52550000	0.489303		61500001	61600000	0.453349		55900001	56000000	0.181889		51250001	51350000	0.415056
	16600001	16700000	0.0396214		52000001	52100000	0.366447		49050001	49150000	0.489176		55750001	55850000	0.452486		80950001	81050000	0.180858		53200001	53300000	0.405397
	16750001	16850000	0.066995		54850001	54950000	0.366333		54700001	54800000	0.489012		51700001	51800000	0.451905		37650001	37750000	0.180006		19550001	19650000	0.405326
	16950001	17050000	0.0677791		1100001	1200000	0.36614		37500001	37600000	0.484416		48900001	49000000	0.451028		52500001	52600000	0.178893		53650001	53750000	0.401021
	18400001	18500000	0.0563754		3200001	3300000	0.366117		33600001	33700000	0.484223	14	15500001	15600000	0.751539		37800001	37900000	0.178541		47550001	47650000	0.400671
	18450001	18550000	0.106815		47400001	47500000	0.365274		35050001	35150000	0.483701		51350001	51450000	0.733764		62800001	62900000	0.1781		16850001	16950000	0.400297
	18500001	18600000	0.121981		10050001	10150000	0.364638		51450001	51550000	0.482796		15450001	15550000	0.69924		50500001	50600000	0.177684		300001	400000	0.391805
	19650001	19750000	0.0569512		10000001	10100000	0.361863		66900001	67000000	0.482623		51300001	51400000	0.696209		77550001	77650000	0.177287		20200001	20300000	0.386812
	22300001	22400000	0.0611003		76450001	76550000	0.361104		55100001	55200000	0.48069		51400001	51500000	0.652098		58650001	58750000	0.177012		49650001	49750000	0.384246
	22500001	22600000	0.0560889		52800001	52900000	0.360706		16850001	16950000	0.47921		14150001	14250000	0.642042		49050001	49150000	0.175265		34700001	34800000	0.378206
	22550001	22650000	0.0764907		37700001	37800000	0.360465		36600001	36700000	0.479131		14900001	15000000	0.611171		52900001	53000000	0.175196		37700001	37800000	0.377985
	23550001	23650000	0.068764		18750001	18850000	0.360032		29600001	29700000	0.479046		14950001	15050000	0.609347		75050001	75150000	0.1749		17150001	17250000	0.377496
	24800001	24900000	0.0738034		44700001	44800000	0.358944		62900001	63000000	0.47871		15200001	15300000	0.59042		55300001	55400000	0.174505		20250001	20350000	0.376973
	24950001	25050000	0.0631053		79200001	79300000	0.357783		38900001	39000000	0.476833		58450001	58550000	0.585495		43250001	43350000	0.174498		1300001	1400000	0.373793
	27000001	27100000	0.0809405		79500001	79600000	0.357739		61350001	61450000	0.47659		15550001	15650000	0.583726		17200001	17300000	0.174101		61450001	61550000	0.373501
	27050001	27150000	0.0762718		79100001	79200000	0.357537		32900001	33000000	0.476536		16050001	16150000	0.55218		58950001	59050000	0.173665		18850001	18950000	0.373213
	28150001	28250000	0.0805573	16	43600001	43700000	0.658578		51000001	51100000	0.476507		11300001	11400000	0.54146		54550001	54650000	0.172964		2850001	2950000	0.372553
	29900001	30000000	0.0511145		70600001	70700000	0.57469		80550001	80650000	0.476235		12050001	12150000	0.540317		58550001	58650000	0.172		61600001	61700000	0.372105
	29950001	30050000	0.10224		71550001	71650000	0.547457		72800001	72900000	0.474785		51450001	51550000	0.534228		49850001	49950000	0.171203		11550001	11650000	0.372023
	33350001	33450000	0.0561613		70650001	70750000	0.538369		39700001	39800000	0.474657		16000001	16100000	0.527743		76950001	77050000	0.171155		51300001	51400000	0.371885
	33400001	33500000	0.0676042		71600001	71700000	0.52447		47400001	47500000	0.473712		15400001	15500000	0.525249		59200001	59300000	0.169689		60650001	60750000	0.371148
	34450001	34550000	0.0904456		71500001	71600000	0.522082		64750001	64850000	0.472607		14100001	14200000	0.519338		62100001	62200000	0.16963		52750001	52850000	0.370635
	34500001	34600000	0.118605		70550001	70650000	0.520691		51200001	51300000	0.468596		15000001	15100000	0.516721		66450001	66550000	0.169036		52150001	52250000	0.368833
	34550001	34650000	0.130729		38300001	38400000	0.519851		55850001	55950000	0.468549		9750001	9850000	0.511345		37500001	37600000	0.168936		71150001	71250000	0.36855
	34600001	34700000	0.111787		29550001	29650000	0.510139		42150001	42250000	0.468315		1450001	1550000	0.509807		55000001	55100000	0.16798		53050001	53150000	0.366076
	34700001	34800000	0.0580933		38350001	38450000	0.506047		48950001	49050000	0.468238		9700001	9800000	0.509102		54350001	54450000	0.167127		37650001	37750000	0.365685
	34750001	34850000	0.078784		38050001	38150000	0.501698		10500001	10600000	0.467908		51900001	52000000	0.509043		54950001	55050000	0.166756		43050001	43150000	0.364426
	34800001	34900000	0.0550347		70500001	70600000	0.50059		58300001	58400000	0.466411		15600001	15700000	0.507093		11650001	11750000	0.166299		44950001	45050000	0.362645
	34850001	34950000	0.0416324		70700001	70800000	0.49993		51700001	51800000	0.465987		61700001	61800000	0.506717		58700001	58800000	0.166298		75950001	76050000	0.362416
	35050001	35150000	0.0370641		70850001	70950000	0.494161		77250001	77350000	0.465682		47400001	47500000	0.504811		46800001	46900000	0.165702		8750001	8850000	0.360261
	35400001	35500000	0.0558569		43650001	43750000	0.485683		48300001	48400000	0.463676		24650001	24750000	0.503422		54750001	54850000	0.165616		64600001	64700000	0.356353
	36650001	36750000	0.0610686		32150001	32250000	0.480045		56600001	56700000	0.462979		53400001	53500000	0.49951		22800001	22900000	0.165126		34650001	34750000	0.356286
	37000001	37100000	0.0798971		5400001	5500000	0.479281		55700001	55800000	0.462885		34600001	34700000	0.496607		59150001	59250000	0.164362		27750001	27850000	0.353857
	37050001	37150000	0.0880513		70450001	70550000	0.472127		48900001	49000000	0.461112		53450001	53550000	0.494126		59500001	59600000	0.164287		31250001	31350000	0.353099
	37500001	37600000	0.0631203		71450001	71550000	0.469416		79000001	79100000	0.460069		55150001	55250000	0.491289		28400001	28500000	0.164116		52100001	52200000	0.351774
	37550001	37650000	0.0578047		70750001	70850000	0.469148		53500001	53600000	0.45978		9500001	9600000	0.487541		62950001	63050000	0.16341		77000001	77100000	0.351212
	38400001	38500000	0.0936028		51850001	51950000	0.466727		50900001	51000000	0.459347		51250001	51350000	0.486733		41450001	41550000	0.163146		1350001	1450000	0.350567
	38450001	38550000	0.122403		71650001	71750000	0.466708		57450001	57550000	0.458854		15250001	15350000	0.485287		52300001	52400000	0.162773		250001	350000	0.35051
	38500001	38600000	0.0902482		23700001	23800000	0.462779		63050001	63150000	0.4588		7750001	7850000	0.481112		80500001	80600000	0.162368		16050001	16150000	0.349086
	38550001	38650000	0.0535635		33250001	33350000	0.457139		59400001	59500000	0.458204		24100001	24200000	0.477828		51700001	51800000	0.16219		36550001	36650000	0.348373
	45300001	45400000	0.0718711		10100001	10200000	0.456467		59550001	59650000	0.458015		14200001	14300000	0.472072		62400001	62500000	0.161887		52200001	52300000	0.347982
	45350001	45450000	0.0640396		70800001	70900000	0.455914		56650001	56750000	0.457975		15650001	15750000	0.471629		46700001	46800000	0.160636		50450001	50550000	0.347897
	47350001	47450000	0.182396		42350001	42450000	0.455771		72900001	73000000	0.457807		9650001	9750000	0.47135		53550001	53650000	0.160085		21450001	21550000	0.34706
	47400001	47500000	0.14597		49000001	49100000	0.453492		64650001	64750000	0.456895		23800001	23900000	0.47025		63150001	63250000	0.160056		3000001	3100000	0.34643
	47450001	47550000	0.0484485		29500001	29600000	0.451657		49450001	49550000	0.45684		24500001	24600000	0.470167		35300001	35400000	0.15928		53700001	53800000	0.345442
	47600001	47700000	0.111467		43350001	43450000	0.450702		29550001	29650000	0.456315		58500001	58600000	0.469976		38650001	38750000	0.158633		19500001	19600000	0.345189
	47650001	47750000	0.0956568		43800001	43900000	0.447564	14	51350001	51450000	0.751289		35650001	35750000	0.466078		51600001	51700000	0.156082		51950001	52050000	0.345117
	47700001	47800000	0.0490352		43850001	43950000	0.443172		51300001	51400000	0.744253		1500001	1600000	0.463773		82900001	83000000	0.155701		53850001	53950000	0.344863
	49650001	49750000	0.0541357		43550001	43650000	0.442956		15450001	15550000	0.726071		21650001	21750000	0.46323		56700001	56800000	0.155218		56550001	56650000	0.343909
	49700001	49800000	0.118868		10150001	10250000	0.441688		15500001	15600000	0.707066		12000001	12100000	0.460332		62900001	63000000	0.155173		16000001	16100000	0.343589
	52000001	52100000	0.0565084		69250001	69350000	0.441121		13350001	13450000	0.666932		23250001	23350000	0.460143		41600001	41700000	0.155113		34750001	34850000	0.343537
	52050001	52150000	0.0590995		44950001	45050000	0.440804		51400001	51500000	0.643215		27150001	27250000	0.458611		52250001	52350000	0.154233		53250001	53350000	0.342498
	54100001	54200000	0.078942		38000001	38100000	0.438748		15400001	15500000	0.626501		15350001	15450000	0.458588		51750001	51850000	0.154059		44050001	44150000	0.342408
	54150001	54250000	0.0871867		51800001	51900000	0.438403		14150001	14250000	0.625639		58400001	58500000	0.4583		58750001	58850000	0.153937		75250001	75350000	0.339967
	54500001	54600000	0.0582037		28150001	28250000	0.435493		15550001	15650000	0.625077		3600001	3700000	0.456538		66900001	67000000	0.153877		48650001	48750000	0.338149
	54700001	54800000	0.0623972		38400001	38500000	0.435401		16150001	16250000	0.624951		56650001	56750000	0.456464		500001	600000	0.153826		45400001	45500000	0.337373
	54750001	54850000	0.0947378		38250001	38350000	0.433204		34600001	34700000	0.621352		14850001	14950000	0.454793		76150001	76250000	0.153788	16	71500001	71600000	0.546962
	56550001	56650000	0.122238		37700001	37800000	0.429981		16050001	16150000	0.615746		28150001	28250000	0.454343		41250001	41350000	0.153627		70850001	70950000	0.539047
	56600001	56700000	0.104125		38100001	38200000	0.422069		16100001	16200000	0.607671		37650001	37750000	0.45304		29300001	29400000	0.153593		71550001	71650000	0.527287
	63700001	63800000	0.096062		42300001	42400000	0.419881		15200001	15300000	0.604845		38600001	38700000	0.452617		55350001	55450000	0.153405		70800001	70900000	0.526279
	63750001	63850000	0.218142		32100001	32200000	0.418721		13300001	13400000	0.594834		53500001	53600000	0.451858		37850001	37950000	0.153361		71650001	71750000	0.510228
	63800001	63900000	0.0836836		35350001	35450000	0.417971		62550001	62650000	0.577408	15	17050001	17150000	0.689174		52600001	52700000	0.153355		51750001	51850000	0.491294
	65350001	65450000	0.053938		44500001	44600000	0.417922		15600001	15700000	0.568828		64650001	64750000	0.672883		8900001	9000000	0.152633		30150001	30250000	0.485744
	65400001	65500000	0.106877		5450001	5550000	0.417336		11300001	11400000	0.566258		80500001	80600000	0.656596		76850001	76950000	0.151272		51800001	51900000	0.48282
	71700001	71800000	0.0532201		49300001	49400000	0.415409		34950001	35050000	0.565422		64600001	64700000	0.648427		69250001	69350000	0.15098		71450001	71550000	0.47893
	72300001	72400000	0.045659		49350001	49450000	0.415128		54850001	54950000	0.543454		17000001	17100000	0.637604		22850001	22950000	0.150953		10150001	10250000	0.478539
	72550001	72650000	0.0592158		70900001	71000000	0.414637		9500001	9600000	0.542851		80350001	80450000	0.590072		17350001	17450000	0.149719		28150001	28250000	0.476678
	73300001	73400000	0.0584383		51900001	52000000	0.412657		51900001	52000000	0.540785		65950001	66050000	0.569861		37450001	37550000	0.148895		71600001	71700000	0.463822
	74000001	74100000	0.0612829		43400001	43500000	0.412473		16700001	16800000	0.538651		62350001	62450000	0.565701		45100001	45200000	0.148655		32150001	32250000	0.460763
	75950001	76050000	0.0784515		23750001	23850000	0.411914		53400001	53500000	0.533268		53100001	53200000	0.563633		47650001	47750000	0.14841		10100001	10200000	0.448932
	78050001	78150000	0.0438554		5350001	5450000	0.410764		58450001	58550000	0.528183		42300001	42400000	0.554357		48050001	48150000	0.147915		30200001	30300000	0.446311
16	950001	1050000	0.0516754		34700001	34800000	0.410404		16000001	16100000	0.518878		21850001	21950000	0.553288		54850001	54950000	0.147694		70750001	70850000	0.43332
	2350001	2450000	0.0664107		35300001	35400000	0.409944		51250001	51350000	0.518636		80450001	80550000	0.550922		58800001	58900000	0.147539		32100001	32200000	0.432569
	3400001	3500000	0.0613227		54950001	55050000	0.409883		9750001	9850000	0.515427		65900001	66000000	0.550903		48350001	48450000	0.146955		69250001	69350000	0.432167
	3450001	3550000	0.0965691		36700001	36800000	0.407416		15250001	15350000	0.513906		31950001	32050000	0.541359		54500001	54600000	0.146941		49000001	49100000	0.42778
	8950001	9050000	0.0535847		33300001	33400000	0.407179		9800001	9900000	0.510418		53150001	53250000	0.537824		72950001	73050000	0.146712		35300001	35400000	0.426519
	11050001	11150000	0.0595937		33200001	33300000	0.406782		48400001	48500000	0.509431		31900001	32000000	0.536975		57300001	57400000	0.146653		49300001	49400000	0.425704
	11100001	11200000	0.0549243		38450001	38550000	0.405849		48350001	48450000	0.502624		42000001	42100000	0.533757		55700001	55800000	0.146486		32200001	32300000	0.425127
	11150001	11250000	0.0384337		52250001	52350000	0.405225		9700001	9800000	0.500823		16950001	17050000	0.530335		66500001	66600000	0.146421		38350001	38450000	0.421924
	13100001	13200000	0.0528602		55000001	55100000	0.403819		12550001	12650000	0.498234		37200001	37300000	0.524588		79150001	79250000	0.146405		1400001	1500000	0.419427
	18700001	18800000	0.0551613		22000001	22100000	0.403259		15350001	15450000	0.496109		13900001	14000000	0.521229		47900001	48000000	0.146235		9000001	9100000	0.417845
	20650001	20750000	0.0641889		38500001	38600000	0.401808		14850001	14950000	0.495417		40100001	40200000	0.520863		52050001	52150000	0.146198		11650001	11750000	0.417662
	20700001	20800000	0.062006		52300001	52400000	0.40143		7750001	7850000	0.493128		31850001	31950000	0.516003		76200001	76300000	0.145645		49350001	49450000	0.417619
	23450001	23550000	0.055042		30550001	30650000	0.397		44200001	44300000	0.492119		53050001	53150000	0.51564		54900001	55000000	0.145244		70900001	71000000	0.410328
	23500001	23600000	0.0974191		48550001	48650000	0.396935		47800001	47900000	0.485711		66000001	66100000	0.509483		12350001	12450000	0.145082		19950001	20050000	0.40869
	23550001	23650000	0.0573888		48950001	49050000	0.395829		51450001	51550000	0.48462		29250001	29350000	0.509217		57350001	57450000	0.145052		37700001	37800000	0.407423
	24000001	24100000	0.0655793		43900001	44000000	0.395526		16650001	16750000	0.483708		28150001	28250000	0.50865		74450001	74550000	0.144793		35350001	35450000	0.403591
	30900001	31000000	0.100922		32200001	32300000	0.393646		21650001	21750000	0.483483		42050001	42150000	0.506027		17300001	17400000	0.144541		18100001	18200000	0.402492
	30950001	31050000	0.0918005		13100001	13200000	0.393472		12050001	12150000	0.4809		52750001	52850000	0.505364		53450001	53550000	0.14409		54500001	54600000	0.402382
	31150001	31250000	0.0656421		34650001	34750000	0.393222		34550001	34650000	0.480461		900001	1000000	0.505077		28350001	28450000	0.143965		38050001	38150000	0.400134
	31200001	31300000	0.0774387		28200001	28300000	0.388633		35000001	35100000	0.480254		63300001	63400000	0.503911		450001	550000	0.143855		51950001	52050000	0.399207
	31300001	31400000	0.0543099		64750001	64850000	0.388556		33900001	34000000	0.478637		29200001	29300000	0.503681		80450001	80550000	0.143737		29550001	29650000	0.398296
	37000001	37100000	0.0782351		35250001	35350000	0.387206		51850001	51950000	0.47756		28100001	28200000	0.498518		54800001	54900000	0.143332		70450001	70550000	0.395226
	37050001	37150000	0.118639		1350001	1450000	0.387175		7200001	7300000	0.476467		28200001	28300000	0.497829		60400001	60500000	0.142876		57450001	57550000	0.394549
	37100001	37200000	0.129916		32300001	32400000	0.386902		7800001	7900000	0.475395		43500001	43600000	0.493746	14	51350001	51450000	0.315612		59350001	59450000	0.394106
	37150001	37250000	0.11635		47450001	47550000	0.385171		13400001	13500000	0.474352		37700001	37800000	0.493616		15550001	15650000	0.294742		49500001	49600000	0.393329
	37200001	37300000	0.0949087		28950001	29050000	0.383679		7250001	7350000	0.472618		1300001	1400000	0.492738		15600001	15700000	0.29099		67550001	67650000	0.392494
	39400001	39500000	0.0604761		46550001	46650000	0.383163		14100001	14200000	0.471423		66050001	66150000	0.487526		51300001	51400000	0.286443		38100001	38200000	0.390834
	40550001	40650000	0.0419111		37750001	37850000	0.382041		24050001	24150000	0.471083		350001	450000	0.486664		15350001	15450000	0.239423		52300001	52400000	0.387803
	40600001	40700000	0.0786646		49400001	49500000	0.381821		53450001	53550000	0.469314		61400001	61500000	0.484774		51400001	51500000	0.236776		19900001	20000000	0.387324
	40650001	40750000	0.0664272		30600001	30700000	0.381617		52200001	52300000	0.467351		21900001	22000000	0.484764		12550001	12650000	0.228377		17950001	18050000	0.385866
	41650001	41750000	0.167982		6750001	6850000	0.379589		24100001	24200000	0.463582		40150001	40250000	0.484637		15500001	15600000	0.218273		3450001	3550000	0.384862
	41700001	41800000	0.0884783		35150001	35250000	0.379487		13650001	13750000	0.462849		1250001	1350000	0.484365		56350001	56450000	0.214327		9050001	9150000	0.384448
	41750001	41850000	0.0642733		57050001	57150000	0.379403		50500001	50600000	0.461554		53000001	53100000	0.483603		14250001	14350000	0.210014		28200001	28300000	0.382387
	41900001	42000000	0.0808245		51950001	52050000	0.378489		62500001	62600000	0.461366		64700001	64800000	0.480786		16650001	16750000	0.203052		70700001	70800000	0.380628
	41950001	42050000	0.0585324		48600001	48700000	0.376745		12500001	12600000	0.458982		80300001	80400000	0.478818		51250001	51350000	0.202353		49450001	49550000	0.379195
	42250001	42350000	0.0681145		32650001	32750000	0.376358		49900001	50000000	0.458432		51000001	51100000	0.477825		15300001	15400000	0.198484		57500001	57600000	0.377099
	42300001	42400000	0.0771395		35200001	35300000	0.375998		14900001	15000000	0.457864		42250001	42350000	0.476419		14700001	14800000	0.190687		6600001	6700000	0.375892
	42800001	42900000	0.0475198		49450001	49550000	0.375716	15	64650001	64750000	0.747019		80400001	80500000	0.475334		14200001	14300000	0.189848		34700001	34800000	0.37536
	43550001	43650000	0.0886965		54600001	54700000	0.37564		17050001	17150000	0.693695		47600001	47700000	0.474223		16100001	16200000	0.182022		30100001	30200000	0.375292
	43600001	43700000	0.138343		5600001	5700000	0.374125		17000001	17100000	0.679312		54750001	54850000	0.471959		16600001	16700000	0.179862		44550001	44650000	0.373043
	43650001	43750000	0.0502521		44550001	44650000	0.372247		64600001	64700000	0.644421		52800001	52900000	0.470367		13300001	13400000	0.174117		6650001	6750000	0.370348
	44450001	44550000	0.0603938		54350001	54450000	0.37119		28150001	28250000	0.627032		66100001	66200000	0.469679		12100001	12200000	0.170401		49400001	49500000	0.368346
	44500001	44600000	0.0511433		54900001	55000000	0.370156		65950001	66050000	0.605391		42100001	42200000	0.469378		62050001	62150000	0.168091		35250001	35350000	0.366679
	46400001	46500000	0.0638291		43300001	43400000	0.369843		74200001	74300000	0.59711		850001	950000	0.462312		51900001	52000000	0.167302		3400001	3500000	0.365271
	46450001	46550000	0.0975376		46600001	46700000	0.369078		64700001	64800000	0.595951		28250001	28350000	0.459043		12600001	12700000	0.165429		32250001	32350000	0.364464
	52150001	52250000	0.0512311		38700001	38800000	0.368464		28200001	28300000	0.586162		40050001	40150000	0.458928		14300001	14400000	0.163787		5400001	5500000	0.364433
	58450001	58550000	0.050609		32250001	32350000	0.368425		74250001	74350000	0.577553		37350001	37450000	0.457179		16150001	16250000	0.161912		1850001	1950000	0.363245
	62450001	62550000	0.0528438		42950001	43050000	0.368074		51250001	51350000	0.576774		47550001	47650000	0.457018		62000001	62100000	0.161817		64750001	64850000	0.362792
	62850001	62950000	0.0585437		13050001	13150000	0.365647		53000001	53100000	0.559051		33950001	34050000	0.455464		16700001	16800000	0.160829		49050001	49150000	0.36245
	62900001	63000000	0.0650259		49500001	49600000	0.365376		21450001	21550000	0.558042		43450001	43550000	0.45363		55950001	56050000	0.160301		52250001	52350000	0.359815
	66100001	66200000	0.0623517		20900001	21000000	0.364123		31850001	31950000	0.553944		1200001	1300000	0.453442		13800001	13900000	0.159916		51900001	52000000	0.359401
	66550001	66650000	0.0570528		45750001	45850000	0.363894		42000001	42100000	0.540316		37250001	37350000	0.452468		15400001	15500000	0.158428		10200001	10300000	0.356776
	68050001	68150000	0.0625448		38750001	38850000	0.363852		2850001	2950000	0.539967		31800001	31900000	0.452447		7950001	8050000	0.15821		64900001	65000000	0.355424
	71350001	71450000	0.0713955		52000001	52100000	0.363577		50450001	50550000	0.53842		41300001	41400000	0.451962		52350001	52450000	0.158063		15950001	16050000	0.355315
	71400001	71500000	0.0509353		5650001	5750000	0.363546		43450001	43550000	0.534388	16	33600001	33700000	0.850732		33900001	34000000	0.157655		43800001	43900000	0.353887
17	4050001	4150000	0.115317		42400001	42500000	0.363168		41300001	41400000	0.533241		51850001	51950000	0.774835		15450001	15550000	0.154462		51850001	51950000	0.353529
	4100001	4200000	0.106819		29000001	29100000	0.36208		16950001	17050000	0.530172		33650001	33750000	0.762172		7900001	8000000	0.152635		42400001	42500000	0.353137
	4850001	4950000	0.117341		71250001	71350000	0.359981		74150001	74250000	0.527728		51800001	51900000	0.736777		35650001	35750000	0.152033		48600001	48700000	0.352247
	4900001	5000000	0.0868588		45900001	46000000	0.359976		65900001	66000000	0.527094		71300001	71400000	0.735776		19450001	19550000	0.151758		32050001	32150000	0.351537
	8950001	9050000	0.0469268		55050001	55150000	0.358413		40100001	40200000	0.526243		71600001	71700000	0.688819		55900001	56000000	0.151224		32650001	32750000	0.350607
	9000001	9100000	0.0793679		30650001	30750000	0.357733		44950001	45050000	0.526155		51900001	52000000	0.686774		21950001	22050000	0.150048		57550001	57650000	0.348701
	9050001	9150000	0.093401	17	52400001	52500000	0.652243		2900001	3000000	0.525545		51750001	51850000	0.648273		23250001	23350000	0.149797		11700001	11800000	0.346833
	9650001	9750000	0.0965826		70600001	70700000	0.560615		66000001	66100000	0.522983		38300001	38400000	0.632253		61400001	61500000	0.149055		48900001	49000000	0.346392
	9700001	9800000	0.129086		70650001	70750000	0.493869		53150001	53250000	0.515666		43600001	43700000	0.631068		43050001	43150000	0.147918		67500001	67600000	0.346117
	9750001	9850000	0.0810475		64950001	65050000	0.490973		1150001	1250000	0.513503		70600001	70700000	0.62489		9500001	9600000	0.147438		37750001	37850000	0.345461
	9850001	9950000	0.0604229		52350001	52450000	0.487675		43500001	43600000	0.512212		71550001	71650000	0.613549		23300001	23400000	0.14624		31300001	31400000	0.345245
	9900001	10000000	0.0853994		62650001	62750000	0.485155		53100001	53200000	0.510497		33550001	33650000	0.582827		12150001	12250000	0.145879		16000001	16100000	0.344976
	9950001	10050000	0.0569322		56400001	56500000	0.477169		53050001	53150000	0.510103		70450001	70550000	0.581218		35600001	35700000	0.145804		30050001	30150000	0.34401
	10250001	10350000	0.0617908		53750001	53850000	0.476156		64850001	64950000	0.509885		11400001	11500000	0.580091		14150001	14250000	0.144607		1350001	1450000	0.34352
	13550001	13650000	0.0719338		29600001	29700000	0.475691		28100001	28200000	0.507869		41150001	41250000	0.577662		56400001	56500000	0.143595		14500001	14600000	0.343293
	15550001	15650000	0.0793693		43700001	43800000	0.472021		47600001	47700000	0.506817		43250001	43350000	0.572326	15	74150001	74250000	0.25474		48550001	48650000	0.342667
	15700001	15800000	0.0459313		72150001	72250000	0.470153		44900001	45000000	0.504756		70500001	70600000	0.566127		74250001	74350000	0.249485		9100001	9200000	0.342608
	15850001	15950000	0.0685132		72200001	72300000	0.467832		47650001	47750000	0.503731		21000001	21100000	0.561587		74200001	74300000	0.244234		9150001	9250000	0.342535
	15950001	16050000	0.0553649		37200001	37300000	0.460275		52750001	52850000	0.498256		70550001	70650000	0.559195		3650001	3750000	0.236941		43600001	43700000	0.342102
	16000001	16100000	0.233041		45500001	45600000	0.454051		70450001	70550000	0.498222		43200001	43300000	0.555301		3600001	3700000	0.235038		6700001	6800000	0.341141
	16050001	16150000	0.125527		44600001	44700000	0.444856		13900001	14000000	0.494496		70650001	70750000	0.548058		3550001	3650000	0.215265		69200001	69300000	0.340351
	16150001	16250000	0.0527115		51100001	51200000	0.437743		47700001	47800000	0.491144		37400001	37500000	0.542044		74100001	74200000	0.202417		58500001	58600000	0.339126
	16200001	16300000	0.0898019		71250001	71350000	0.436605		53650001	53750000	0.489608		71650001	71750000	0.541927		3700001	3800000	0.198146		6300001	6400000	0.338602
	16250001	16350000	0.0698776		56350001	56450000	0.432028		3650001	3750000	0.489022		20950001	21050000	0.536803		62350001	62450000	0.190904		42450001	42550000	0.33814
	16350001	16450000	0.075496		23300001	23400000	0.429109		40150001	40250000	0.487778		41200001	41300000	0.533754		64700001	64800000	0.190898		14550001	14650000	0.3377
	16400001	16500000	0.0782745		53500001	53600000	0.425839		400001	500000	0.48544		40950001	41050000	0.53299		79900001	80000000	0.187674		48950001	49050000	0.337057
	17400001	17500000	0.0507253		51150001	51250000	0.424184		62350001	62450000	0.484422		57850001	57950000	0.524322		31850001	31950000	0.183096	17	53750001	53850000	0.641837
	18300001	18400000	0.0662445		37150001	37250000	0.422175		53200001	53300000	0.482151		37350001	37450000	0.521639		63450001	63550000	0.180843		70600001	70700000	0.543153
	18900001	19000000	0.0744302		63850001	63950000	0.42192		51300001	51400000	0.479582		2700001	2800000	0.521333		31900001	32000000	0.178136		52400001	52500000	0.52598
	19200001	19300000	0.0362317		59450001	59550000	0.42142		50500001	50600000	0.478886		2750001	2850000	0.50998		37900001	38000000	0.174275		52350001	52450000	0.470447
	19250001	19350000	0.0681902		51600001	51700000	0.420491		1300001	1400000	0.478247		18600001	18700000	0.507297		29350001	29450000	0.172597		34650001	34750000	0.466494
	20600001	20700000	0.070572		51950001	52050000	0.418013		74300001	74400000	0.476202		31850001	31950000	0.499565		29300001	29400000	0.17254		23300001	23400000	0.461612
	20650001	20750000	0.0983299		68550001	68650000	0.417632		41950001	42050000	0.475227		46950001	47050000	0.499199		63500001	63600000	0.170682		7300001	7400000	0.460976
	20700001	20800000	0.137505		22000001	22100000	0.415847		70500001	70600000	0.47499		70850001	70950000	0.498771		29550001	29650000	0.169619		400001	500000	0.455192
	20750001	20850000	0.183241		65000001	65100000	0.414326		42050001	42150000	0.474082		41000001	41100000	0.497674		74300001	74400000	0.168111		52300001	52400000	0.454353
	20800001	20900000	0.143291		56450001	56550000	0.411717		63300001	63400000	0.473011		33800001	33900000	0.49617		37850001	37950000	0.16612		64950001	65050000	0.451659
	20850001	20950000	0.0681607		62400001	62500000	0.411452		31900001	32000000	0.470274		71350001	71450000	0.494849		29600001	29700000	0.160067		70650001	70750000	0.449768
	21000001	21100000	0.0611115		27100001	27200000	0.40941		80000001	80100000	0.467886		71250001	71350000	0.494125		49150001	49250000	0.156811		53700001	53800000	0.449227
	21050001	21150000	0.0496707		50001	150000	0.402467		80050001	80150000	0.465689		19050001	19150000	0.49231		1	100000	0.15574		10700001	10800000	0.429206
	21200001	21300000	0.130119		71200001	71300000	0.402172		40200001	40300000	0.465588		38250001	38350000	0.491773		20250001	20350000	0.151523		51950001	52050000	0.420345
	22650001	22750000	0.0820403		28600001	28700000	0.400442		64750001	64850000	0.465542		12900001	13000000	0.490492		63150001	63250000	0.151481		9400001	9500000	0.4151
	22700001	22800000	0.108927		43750001	43850000	0.399591		66050001	66150000	0.464729		47000001	47100000	0.488027		3500001	3600000	0.15094		43750001	43850000	0.414914
	23450001	23550000	0.0889795		62350001	62450000	0.398699		9950001	10050000	0.463143		43650001	43750000	0.487726		13250001	13350000	0.150795		29600001	29700000	0.411874
	23700001	23800000	0.0553524		51900001	52000000	0.395623		37700001	37800000	0.463		12450001	12550000	0.487268		20300001	20400000	0.150468		29650001	29750000	0.411502
	24400001	24500000	0.0982354		10700001	10800000	0.394674		1200001	1300000	0.462626		38700001	38800000	0.479236		79950001	80050000	0.14803		58150001	58250000	0.403554
	24450001	24550000	0.114093		53550001	53650000	0.39428		64800001	64900000	0.462203		70700001	70800000	0.47901		13150001	13250000	0.147217		4600001	4700000	0.402051
	24500001	24600000	0.0584102		45550001	45650000	0.394135		72650001	72750000	0.461283		57900001	58000000	0.477784		75400001	75500000	0.145704		58050001	58150000	0.398151
	24550001	24650000	0.0461414		6150001	6250000	0.390665		3600001	3700000	0.459647		45050001	45150000	0.47602		74050001	74150000	0.144479		51600001	51700000	0.398124
	24600001	24700000	0.0432675		70550001	70650000	0.388991		31800001	31900000	0.456344		38950001	39050000	0.475513		62400001	62500000	0.143304		58100001	58200000	0.396607
	24900001	25000000	0.0994307		400001	500000	0.388506		66100001	66200000	0.456288		41050001	41150000	0.473966		30350001	30450000	0.14303		8350001	8450000	0.394533
	24950001	25050000	0.125826		23250001	23350000	0.388157	16	33600001	33700000	0.868661		43900001	44000000	0.471683	16	33600001	33700000	0.259577		450001	550000	0.390343
	25000001	25100000	0.0626193		9400001	9500000	0.387959		33650001	33750000	0.777638		46900001	47000000	0.470948		18600001	18700000	0.253275		16400001	16500000	0.389429
	25650001	25750000	0.0807428		62600001	62700000	0.387801		51750001	51850000	0.773607		47450001	47550000	0.465927		33650001	33750000	0.225352		350001	450000	0.389059
	25800001	25900000	0.0854033		51050001	51150000	0.387522		51800001	51900000	0.755915		3700001	3800000	0.464692		18650001	18750000	0.223592		72000001	72100000	0.386902
	25850001	25950000	0.105436		23900001	24000000	0.387193		71300001	71400000	0.716033		22000001	22100000	0.464326		10150001	10250000	0.207926		40450001	40550000	0.383751
	25900001	26000000	0.100563		53200001	53300000	0.387033		51850001	51950000	0.70342		18650001	18750000	0.463733		40900001	41000000	0.207233		34600001	34700000	0.383654
	26800001	26900000	0.0373772		41900001	42000000	0.385987		71600001	71700000	0.697323		12500001	12600000	0.463005		5400001	5500000	0.20153		52750001	52850000	0.38204
	26850001	26950000	0.0773089		53600001	53700000	0.385126		71650001	71750000	0.678217		43350001	43450000	0.462909		18550001	18650000	0.201381		65000001	65100000	0.381693
	28550001	28650000	0.0515099		43800001	43900000	0.384344		71550001	71650000	0.665746		43300001	43400000	0.462033		42350001	42450000	0.195567		59500001	59600000	0.381451
	29250001	29350000	0.0374156		23850001	23950000	0.383725		51900001	52000000	0.651756		70800001	70900000	0.461619		42300001	42400000	0.193536		7250001	7350000	0.380872
	29300001	29400000	0.0694706		56500001	56600000	0.383202		37000001	37100000	0.60512		37450001	37550000	0.458906		40850001	40950000	0.190574		72200001	72300000	0.380215
	29350001	29450000	0.0510144		35550001	35650000	0.382004		33550001	33650000	0.569391		31800001	31900000	0.458508		69500001	69600000	0.187619		72150001	72250000	0.379244
	29400001	29500000	0.0479687		100001	200000	0.380798		30150001	30250000	0.548104		2650001	2750000	0.458063		52000001	52100000	0.186696		51250001	51350000	0.377532
	29450001	29550000	0.0395455		52300001	52400000	0.379942		18600001	18700000	0.547189		50650001	50750000	0.454688		35000001	35100000	0.183339		59550001	59650000	0.376572
	30600001	30700000	0.0536049		29650001	29750000	0.379758		37050001	37150000	0.542357		41350001	41450000	0.454526		42250001	42350000	0.181704		43800001	43900000	0.376527
	30650001	30750000	0.0691718		6200001	6300000	0.379398		11400001	11500000	0.52958		43850001	43950000	0.454473		7600001	7700000	0.177276		25300001	25400000	0.376366
	32650001	32750000	0.0660364		17050001	17150000	0.378287		43200001	43300000	0.526849		41100001	41200000	0.453133		51950001	52050000	0.175814		7350001	7450000	0.374967
	32700001	32800000	0.0863273		51000001	51100000	0.377394		33800001	33900000	0.525499	17	52400001	52500000	0.801348		69450001	69550000	0.17497		52250001	52350000	0.374694
	32800001	32900000	0.0745381		40100001	40200000	0.375765		70850001	70950000	0.523121		45450001	45550000	0.711938		3300001	3400000	0.174103		27850001	27950000	0.374407
	32850001	32950000	0.0717997		53650001	53750000	0.37535		57850001	57950000	0.516218		72150001	72250000	0.699015		33550001	33650000	0.17208		9350001	9450000	0.373574
	32900001	33000000	0.0838861		61800001	61900000	0.374858		51700001	51800000	0.514165		72200001	72300000	0.697305		51000001	51100000	0.171896		62650001	62750000	0.372747
	32950001	33050000	0.161546		63900001	64000000	0.373895		18550001	18650000	0.513325		72100001	72200000	0.658859		30800001	30900000	0.171606		16350001	16450000	0.372341
	33650001	33750000	0.0630814		61850001	61950000	0.373416		31800001	31900000	0.503913		50001	150000	0.625868		51050001	51150000	0.169921		21950001	22050000	0.371995
	33900001	34000000	0.0675968		17950001	18050000	0.372549		70800001	70900000	0.503128		15050001	15150000	0.595067		11500001	11600000	0.16943		8400001	8500000	0.371639
	33950001	34050000	0.0815721		70700001	70800000	0.370564		48850001	48950000	0.500763		30850001	30950000	0.581473		45050001	45150000	0.16843		70550001	70650000	0.367391
	35300001	35400000	0.0484898		51650001	51750000	0.370213		31300001	31400000	0.499825		45400001	45500000	0.577977		40800001	40900000	0.167707		16250001	16350000	0.366794
	36250001	36350000	0.0564032		45200001	45300000	0.368973		20950001	21050000	0.498244		100001	200000	0.57658		46900001	47000000	0.167451		12400001	12500000	0.365251
	36700001	36800000	0.0548964		35600001	35700000	0.368534		45050001	45150000	0.496479		72050001	72150000	0.571119		17750001	17850000	0.166842		23250001	23350000	0.364109
	36750001	36850000	0.0581483		58150001	58250000	0.368102		71350001	71450000	0.495487		68750001	68850000	0.570321		42400001	42500000	0.166393		60350001	60450000	0.363722
	36800001	36900000	0.0767098		55950001	56050000	0.367985		37400001	37500000	0.494602		21100001	21200000	0.568244		35250001	35350000	0.164404		58200001	58300000	0.363025
	36850001	36950000	0.114401		35300001	35400000	0.364127		21000001	21100000	0.49261		59450001	59550000	0.567655		46950001	47050000	0.164181		56500001	56600000	0.362285
	36900001	37000000	0.035802		53700001	53800000	0.363825		43250001	43350000	0.492099		52350001	52450000	0.566181		4300001	4400000	0.163753		71950001	72050000	0.361692
	38800001	38900000	0.084229		21950001	22050000	0.3632		37350001	37450000	0.491171		15000001	15100000	0.563148		17700001	17800000	0.163017		72050001	72150000	0.361584
	38850001	38950000	0.0737962		59400001	59500000	0.362438		9150001	9250000	0.48967		21150001	21250000	0.554298		30750001	30850000	0.162435		56400001	56500000	0.360664
	39550001	39650000	0.0686126		51850001	51950000	0.362187		2700001	2800000	0.488717		45500001	45600000	0.55201		31700001	31800000	0.161996		29150001	29250000	0.35975
	39600001	39700000	0.0525115		18650001	18750000	0.361986		52050001	52150000	0.488203		51100001	51200000	0.5449		5450001	5550000	0.161638		27100001	27200000	0.358531
	39950001	40050000	0.0716015		54300001	54400000	0.361067		13350001	13450000	0.485096		29200001	29300000	0.544264		63950001	64050000	0.156745		550001	650000	0.358423
	42700001	42800000	0.0416113		42750001	42850000	0.360479		70450001	70550000	0.484701		20400001	20500000	0.532607		35050001	35150000	0.156125		55650001	55750000	0.357629
	42950001	43050000	0.049055		30250001	30350000	0.359984		22000001	22100000	0.48427		30950001	31050000	0.532179		65100001	65200000	0.155621		16200001	16300000	0.356821
	45600001	45700000	0.0768725		36800001	36900000	0.359449		38700001	38800000	0.483929		31000001	31100000	0.520412		35750001	35850000	0.15537		51900001	52000000	0.3553
	45650001	45750000	0.0741808		45450001	45550000	0.359102		30200001	30300000	0.482335		20300001	20400000	0.518901		41350001	41450000	0.153357		4550001	4650000	0.352806
	46700001	46800000	0.0512121		2600001	2700000	0.358939		46900001	47000000	0.482261		30900001	31000000	0.516502		41200001	41300000	0.152465		56450001	56550000	0.352791
	52000001	52100000	0.0512467		51200001	51300000	0.358223		60000001	60100000	0.481209		20350001	20450000	0.516009		3350001	3450000	0.15154		71250001	71350000	0.352696
	52050001	52150000	0.0525319		17100001	17200000	0.358176		57900001	58000000	0.478316		30800001	30900000	0.514281		26350001	26450000	0.151194		39550001	39650000	0.352529
	52950001	53050000	0.0894875	18	1150001	1250000	0.786538		13300001	13400000	0.474743		53200001	53300000	0.51095		41400001	41500000	0.15109		29450001	29550000	0.350061
	53000001	53100000	0.138229		23650001	23750000	0.769849		31850001	31950000	0.474538		51050001	51150000	0.505997		4800001	4900000	0.150876		43700001	43800000	0.350003
	53600001	53700000	0.0614348		66000001	66100000	0.719128		35350001	35450000	0.474495		29150001	29250000	0.50218		36700001	36800000	0.15064		24400001	24500000	0.349755
	53700001	53800000	0.124349		65950001	66050000	0.71168		48900001	49000000	0.473736		53600001	53700000	0.496485		45550001	45650000	0.150443		37200001	37300000	0.348692
	53750001	53850000	0.228181		65900001	66000000	0.709346		23400001	23500000	0.473311		1	100000	0.487913		9750001	9850000	0.148643		63250001	63350000	0.347651
	53800001	53900000	0.0702438		23700001	23800000	0.659196		2750001	2850000	0.472988		53150001	53250000	0.479565		40950001	41050000	0.148103		2600001	2700000	0.347177
	54300001	54400000	0.0854134		23600001	23700000	0.655041		71500001	71600000	0.469198		52750001	52850000	0.477972		52050001	52150000	0.147886		72100001	72200000	0.347005
	54350001	54450000	0.063048		1100001	1200000	0.630855		18650001	18750000	0.468025		48450001	48550000	0.475939		56000001	56100000	0.147808		62400001	62500000	0.34617
[truncated: 453 more rows]

## Sheet: Supp. Data 5
Supplementary Data 4. Details on putative regions experiencing selected sweeps (top 5% empirical cutoff) for ln(π ratio)/ln(2) values on each chromosome.
KAS versus DLS				KAS versus HUS				DLS versus SUF				KAS versus SUF				HUS versus SUF				DLD versus HUS
Chromosome	Region start	Region end	ln(π ratio)/ln(2)	Chromosome	Region start	Region end	ln(π ratio)/ln(2)	Chromosome	Region start	Region end	ln(π ratio)/ln(2)	Chromosome	Region start	Region end	ln(π ratio)/ln(2)	Chromosome	Region start	Region end	ln(π ratio)/ln(2)	Chromosome	Region start	Region end	ln(π ratio)/ln(2)
1	50800001	50900000	1.23335	1	101900001	102000000	1.52106	1	250900001	251000000	1.88098	1	50850001	50950000	1.64466	1	50850001	50950000	1.36673	1	101900001	102000000	1.75663
	50850001	50950000	1.23354		96900001	97000000	1.52274		65650001	65750000	1.86158		50800001	50900000	1.66908		50800001	50900000	1.37294		96900001	97000000	1.76662
	204650001	204750000	1.23445		107000001	107100000	1.55751		250950001	251050000	1.92149		234750001	234850000	1.68064		250900001	251000000	1.37644		101850001	101950000	1.80255
	4300001	4400000	1.23656		109900001	110000000	1.56833		251100001	251200000	1.92405		199500001	199600000	1.76682		234750001	234850000	1.37115		65600001	65700000	1.80146
	63150001	63250000	1.23727		98450001	98550000	1.56438		251000001	251100000	1.92868		120350001	120450000	1.76516		199500001	199600000	1.43023		98450001	98550000	1.8107
	163250001	163350000	1.24103		96850001	96950000	1.55881		251050001	251150000	1.92763		96900001	97000000	1.71585		116750001	116850000	1.3987		96850001	96950000	1.80174
	204600001	204700000	1.24123		101850001	101950000	1.5692		65700001	65800000	1.90015		116750001	116850000	1.77502		20450001	20550000	1.41913		65850001	65950000	1.82381
	204700001	204800000	1.24225		65550001	65650000	1.56872		20450001	20550000	1.9452		63100001	63200000	1.77438		20500001	20600000	1.424		109950001	110050000	1.82276
	29350001	29450000	1.24249		107050001	107150000	1.59019		65800001	65900000	1.9224		234600001	234700000	1.78367		250950001	251050000	1.43205		109900001	110000000	1.82405
	231850001	231950000	1.24306		109950001	110050000	1.59686		234600001	234700000	1.94114		101900001	102000000	1.74058		251000001	251100000	1.4339		20350001	20450000	1.83992
	200900001	201000000	1.24328		101950001	102050000	1.5917		116750001	116850000	1.95452		96950001	97050000	1.75928		234600001	234700000	1.42011		20300001	20400000	1.83578
	231800001	231900000	1.24555		268300001	268400000	1.59734		65850001	65950000	1.93408		117600001	117700000	1.78567		52600001	52700000	1.41705		268250001	268350000	1.8209
	236300001	236400000	1.24639		268250001	268350000	1.59764		132300001	132400000	1.94189		199450001	199550000	1.80135		251100001	251200000	1.45817		268300001	268400000	1.83144
	94800001	94900000	1.24651		275400001	275500000	1.61463		132250001	132350000	1.95392		132300001	132400000	1.78225		251050001	251150000	1.46074		269300001	269400000	1.83022
	68600001	68700000	1.2477		96950001	97050000	1.60222		120350001	120450000	1.97529		50750001	50850000	1.8029		20550001	20650000	1.46587		107000001	107100000	1.83874
	225150001	225250000	1.24839		98400001	98500000	1.60773		234750001	234850000	1.98426		96850001	96950000	1.76711		120350001	120450000	1.45912		65800001	65900000	1.84212
	23500001	23600000	1.24855		96800001	96900000	1.60758		65600001	65700000	1.94571		227150001	227250000	1.80175		227150001	227250000	1.44703		96950001	97050000	1.83703
	74200001	74300000	1.24914		7100001	7200000	1.60837		96900001	97000000	1.92993		65600001	65700000	1.78126		116700001	116800000	1.4498		101950001	102050000	1.83483
	231900001	232000000	1.25304		37000001	37100000	1.60884		20400001	20500000	1.99115		116700001	116800000	1.80154		63100001	63200000	1.4581		96800001	96900000	1.84555
	204750001	204850000	1.25305		269300001	269400000	1.608		65750001	65850000	1.9729		132250001	132350000	1.79874		65650001	65750000	1.44589		98400001	98500000	1.8467
	199450001	199550000	1.25597		199000001	199100000	1.61544		96950001	97050000	1.96511		118700001	118800000	1.78623		116800001	116900000	1.46539		7100001	7200000	1.84582
	130800001	130900000	1.25867		96750001	96850000	1.61153		101900001	102000000	1.94634		52600001	52700000	1.80313		50750001	50850000	1.48256		65650001	65750000	1.84652
	132150001	132250000	1.26321		185000001	185100000	1.61845		117500001	117600000	1.99433		233250001	233350000	1.8063		117450001	117550000	1.48872		65550001	65650000	1.85009
	10100001	10200000	1.2654		65600001	65700000	1.61063		116700001	116800000	2.00131		118650001	118750000	1.79904		65700001	65800000	1.46552		7050001	7150000	1.8509
	86400001	86500000	1.2659		1000001	1100000	1.62209		120250001	120350000	2.00561		108300001	108400000	1.80923		117600001	117700000	1.47775		275400001	275500000	1.86488
	105450001	105550000	1.26608		36950001	37050000	1.62079		233250001	233350000	2.0005		117450001	117550000	1.81961		130300001	130400000	1.47034		37000001	37100000	1.85538
	192550001	192650000	1.26658		7050001	7150000	1.62448		20500001	20600000	2.02013		101850001	101950000	1.79548		227100001	227200000	1.48408		37100001	37200000	1.86343
	82900001	83000000	1.26682		1050001	1150000	1.62889		227150001	227250000	2.00978		65550001	65650000	1.79312		199450001	199550000	1.50881		1000001	1100000	1.86663
	86450001	86550000	1.26867		31200001	31300000	1.63004		116800001	116900000	2.01563		36950001	37050000	1.80529		132300001	132400000	1.47883		34350001	34450000	1.86331
	261250001	261350000	1.26887		184950001	185050000	1.63423		96850001	96950000	1.98018		20550001	20650000	1.82777		117500001	117600000	1.50337		96750001	96850000	1.86516
	195950001	196050000	1.26896		98500001	98600000	1.63376		117450001	117550000	2.02289		54100001	54200000	1.81182		132250001	132350000	1.48504		900001	1000000	1.87089
	126450001	126550000	1.26984		131000001	131100000	1.63569		227100001	227200000	2.01373		118500001	118600000	1.81873		49650001	49750000	1.49234		98500001	98600000	1.86941
	80950001	81050000	1.27018		64000001	64100000	1.63625		234650001	234750000	2.01011		227100001	227200000	1.82417		233250001	233350000	1.49477		65700001	65800000	1.87067
	64450001	64550000	1.27095		233000001	233100000	1.63717		101850001	101950000	1.99894		98450001	98550000	1.80995		62700001	62800000	1.50157		269250001	269350000	1.86858
	193700001	193800000	1.27108		110300001	110400000	1.63926		109950001	110050000	2.01234		109950001	110050000	1.81612		250850001	250950000	1.49493		65750001	65850000	1.87441
	64500001	64600000	1.27155		103150001	103250000	1.64111		34350001	34450000	2.01332		101950001	102050000	1.80484		120250001	120350000	1.50856		67200001	67300000	1.8816
	10050001	10150000	1.27203		118700001	118800000	1.64013		20300001	20400000	2.02715		109900001	110000000	1.81656		234800001	234900000	1.49879		36950001	37050000	1.88117
	4550001	4650000	1.27742		256350001	256450000	1.64288		117550001	117650000	2.02891		268300001	268400000	1.8127		119600001	119700000	1.50532		1050001	1150000	1.88306
	2050001	2150000	1.28061		199050001	199150000	1.64373		120400001	120500000	2.02396		117500001	117600000	1.83027		246000001	246100000	1.49245		34500001	34600000	1.88345
	94750001	94850000	1.28114		118750001	118850000	1.64416		118700001	118800000	2.01066		250900001	251000000	1.83616		120300001	120400000	1.51621		101750001	101850000	1.88292
	201300001	201400000	1.28193		262350001	262450000	1.64444		50750001	50850000	2.03573		118750001	118850000	1.82012		117550001	117650000	1.51276		850001	950000	1.88616
	148900001	149000000	1.28392		200900001	201000000	1.6475		34400001	34500000	2.01571		36900001	37000000	1.82437		63150001	63250000	1.50139		34400001	34500000	1.88822
	50900001	51000000	1.2857		51200001	51300000	1.64787		52600001	52700000	2.0308		117650001	117750000	1.82859		234700001	234800000	1.49886		241050001	241150000	1.88875
	4250001	4350000	1.28695		197550001	197650000	1.64788		268300001	268400000	2.01706		96750001	96850000	1.82325		234650001	234750000	1.50187		184950001	185050000	1.88969
	250450001	250550000	1.28717		261200001	261300000	1.64809		118650001	118750000	2.0305		119600001	119700000	1.83383		88700001	88800000	1.49912		110300001	110400000	1.89153
	248450001	248550000	1.28722		34500001	34600000	1.64978		20550001	20650000	2.04796		37000001	37100000	1.82376		245950001	246050000	1.50303		107050001	107150000	1.89258
	63100001	63200000	1.28793		131050001	131150000	1.65016		253000001	253100000	2.04		120400001	120500000	1.83312		120400001	120500000	1.50648		110250001	110350000	1.89308
	126500001	126600000	1.28918		204600001	204700000	1.65066		101950001	102050000	2.01809		57200001	57300000	1.83153		120000001	120100000	1.52861		118750001	118850000	1.89376
	2100001	2200000	1.29063		204650001	204750000	1.65581		98450001	98550000	2.02627		96800001	96900000	1.8275		52650001	52750000	1.50213		20400001	20500000	1.89463
	245700001	245800000	1.29274		200950001	201050000	1.6545		96350001	96450000	2.04262		65700001	65800000	1.83562		57200001	57300000	1.50276		118700001	118800000	1.89518
	195900001	196000000	1.29336		105850001	105950000	1.65759		269300001	269400000	2.02424		116800001	116900000	1.83992		120050001	120150000	1.52009		86000001	86100000	1.89677
	38750001	38850000	1.29651		256300001	256400000	1.65757		120300001	120400000	2.04569		234800001	234900000	1.84006		65800001	65900000	1.51381		70900001	71000000	1.89744
	151400001	151500000	1.29687		204750001	204850000	1.65757		268250001	268350000	2.02411		268250001	268350000	1.83087		49700001	49800000	1.50664		185000001	185100000	1.89766
	127450001	127550000	1.29754		103200001	103300000	1.65826		36950001	37050000	2.03508		269300001	269400000	1.83179		122300001	122400000	1.51068		119200001	119300000	1.89765
	193750001	193850000	1.29822		31150001	31250000	1.65857		96800001	96900000	2.03562		119550001	119650000	1.84557		253000001	253100000	1.51978		19850001	19950000	1.8989
	126400001	126500000	1.30082		71600001	71700000	1.65832		88650001	88750000	2.04088		117550001	117650000	1.8458		119900001	120000000	1.52781		19900001	20000000	1.8999
	23550001	23650000	1.30091		234450001	234550000	1.6593		250850001	250950000	2.04535		231000001	231100000	1.84067		88650001	88750000	1.5065		101700001	101800000	1.90071
	117600001	117700000	1.30103		101750001	101850000	1.66041		88700001	88800000	2.04479		88700001	88800000	1.84227		240250001	240350000	1.51249		51200001	51300000	1.90406
	52900001	53000000	1.30203		204700001	204800000	1.66137		118750001	118850000	2.03962		117750001	117850000	1.84262		96350001	96450000	1.52739		132300001	132400000	1.90502
	105850001	105950000	1.30256		7300001	7400000	1.659		241050001	241150000	2.04212		65650001	65750000	1.84401		240200001	240300000	1.516		130950001	131050000	1.90541
	103400001	103500000	1.30581		106050001	106150000	1.66055		109900001	110000000	2.04244		107000001	107100000	1.83932		20600001	20700000	1.53906		37050001	37150000	1.9059
	201250001	201350000	1.30869		110250001	110350000	1.66506		37000001	37100000	2.04034		250001	350000	1.84664		96300001	96400000	1.52161		148200001	148300000	1.906
	32200001	32300000	1.30899		201300001	201400000	1.66086		20250001	20350000	2.04984		65200001	65300000	1.84651		54350001	54450000	1.53099		34550001	34650000	1.90639
	82850001	82950000	1.30956		21250001	21350000	1.66507		19150001	19250000	2.05032		261250001	261350000	1.84585		20400001	20500000	1.53678		213200001	213300000	1.90618
	117750001	117850000	1.31002		269250001	269350000	1.66726		120000001	120100000	2.05899		122300001	122400000	1.84956		120600001	120700000	1.52141		50950001	51050000	1.90615
	70050001	70150000	1.31021		130950001	131050000	1.66586		96750001	96850000	2.04678		96300001	96400000	1.85095		115450001	115550000	1.52758		77050001	77150000	1.9078
	66050001	66150000	1.31134		101050001	101150000	1.66701		199500001	199600000	2.06407		34450001	34550000	1.8488		120200001	120300000	1.53155		192850001	192950000	1.90766
	171500001	171600000	1.31629		261250001	261350000	1.66554		65550001	65650000	2.04424		234700001	234800000	1.85037		118550001	118650000	1.52387		101800001	101900000	1.90846
	183150001	183250000	1.31638		37100001	37200000	1.66663		120200001	120300000	2.0572		114900001	115000000	1.85069		113400001	113500000	1.51845		19150001	19250000	1.90979
	192600001	192700000	1.31812		73100001	73200000	1.66691		115450001	115550000	2.05634		49700001	49800000	1.85086		130250001	130350000	1.51274		71600001	71700000	1.90882
	158250001	158350000	1.31873		269350001	269450000	1.66777		119600001	119700000	2.05952		63150001	63250000	1.8524		108300001	108400000	1.52713		132250001	132350000	1.91185
	151350001	151450000	1.3197		40150001	40250000	1.66708		49650001	49750000	2.05885		49750001	49850000	1.85091		121300001	121400000	1.52021		251100001	251200000	1.90875
	5750001	5850000	1.32006		232950001	233050000	1.66818		164500001	164600000	2.05839		118550001	118650000	1.8533		113850001	113950000	1.51885		237200001	237300000	1.91042
	261200001	261300000	1.32138		105900001	106000000	1.66965		239150001	239250000	2.05402		201300001	201400000	1.85468		253050001	253150000	1.52641		251050001	251150000	1.90994
	117700001	117800000	1.32314		126550001	126650000	1.66899		269250001	269350000	2.04914		51150001	51250000	1.85114		68950001	69050000	1.52848		125600001	125700000	1.91233
	215950001	216050000	1.32345		86000001	86100000	1.67179		241100001	241200000	2.05623		65800001	65900000	1.85659		96000001	96100000	1.52142		98350001	98450000	1.91229
	220400001	220500000	1.32372		119150001	119250000	1.66759		119950001	120050000	2.06691		120600001	120700000	1.85586		119950001	120050000	1.54684		116000001	116100000	1.91154
	195850001	195950000	1.3259		1	100000	1.67244		7050001	7150000	2.05446		54150001	54250000	1.85365		119750001	119850000	1.54198		32350001	32450000	1.91215
	149850001	149950000	1.32737		275350001	275450000	1.66749		54200001	54300000	2.05909		98400001	98500000	1.85297		240150001	240250000	1.52614		222700001	222800000	1.91289
	198150001	198250000	1.33023		119200001	119300000	1.6668		67200001	67300000	2.06205		51200001	51300000	1.85129		119650001	119750000	1.53499		75350001	75450000	1.91358
	98700001	98800000	1.33132		37050001	37150000	1.67136		119900001	120000000	2.06662		127550001	127650000	1.85657		68900001	69000000	1.53148		199050001	199150000	1.91168
	134900001	135000000	1.33288		267400001	267500000	1.66965		121050001	121150000	2.05937		143950001	144050000	1.85543		117650001	117750000	1.5272		111900001	112000000	1.91246
	204800001	204900000	1.33486		256400001	256500000	1.6738		20600001	20700000	2.06875		275400001	275500000	1.86081		119550001	119650000	1.54014		197550001	197650000	1.91229
	46200001	46300000	1.3349		130900001	131000000	1.67439		65900001	66000000	2.05955		107050001	107150000	1.85344		115500001	115600000	1.53072		106550001	106650000	1.91462
	163200001	163300000	1.33613		263650001	263750000	1.67332		130100001	130200000	2.05857		18000001	18100000	1.85721		128350001	128450000	1.51846		111050001	111150000	1.91473
	25800001	25900000	1.33787		70900001	71000000	1.67458		98400001	98500000	2.06184		98500001	98600000	1.85685		234850001	234950000	1.52947		148550001	148650000	1.91558
	200950001	201050000	1.34295		34950001	35050000	1.67547		98500001	98600000	2.06263		120050001	120150000	1.86119		113350001	113450000	1.52277		119150001	119250000	1.91524
	105500001	105600000	1.34365		131100001	131200000	1.67686		130300001	130400000	2.06769		72950001	73050000	1.85922		63450001	63550000	1.53129		262400001	262500000	1.91967
	10200001	10300000	1.34603		186250001	186350000	1.67526		119550001	119650000	2.07076		65750001	65850000	1.85934		52550001	52650000	1.52279		109550001	109650000	1.9172
	70300001	70400000	1.35057		131450001	131550000	1.68047		114900001	115000000	2.06841		250950001	251050000	1.864		51400001	51500000	1.53038		131000001	131100000	1.91838
	72050001	72150000	1.35064		21200001	21300000	1.6802		234700001	234800000	2.06904		128350001	128450000	1.85797		221050001	221150000	1.5226		262350001	262450000	1.92003
	23450001	23550000	1.35073		202450001	202550000	1.67719		253050001	253150000	2.07016		115600001	115700000	1.85957		109150001	109250000	1.53138		130900001	131000000	1.92025
	143550001	143650000	1.35474		118650001	118750000	1.68114		240200001	240300000	2.0699		242800001	242900000	1.86024		250001	350000	1.53873		25600001	25700000	1.91874
	185200001	185300000	1.35527		275100001	275200000	1.68052		54250001	54350000	2.06949		7050001	7150000	1.85805		143950001	144050000	1.52589		111850001	111950000	1.91836
	124950001	125050000	1.35824		3300001	3400000	1.68262		49700001	49800000	2.07039		120000001	120100000	1.86493		114750001	114850000	1.52856		222650001	222750000	1.92067
	250500001	250600000	1.3607		86050001	86150000	1.68191		108300001	108400000	2.0727		117700001	117800000	1.86168		36900001	37000000	1.52932		65900001	66000000	1.92157
	263000001	263100000	1.36188		51150001	51250000	1.68405		98300001	98400000	2.06943		7100001	7200000	1.85953		130100001	130200000	1.52161		234450001	234550000	1.91997
	117650001	117750000	1.36256		63950001	64050000	1.67861		7100001	7200000	2.0668		164500001	164600000	1.86347		105550001	105650000	1.53196		19100001	19200000	1.92099
	72000001	72100000	1.36475		262400001	262500000	1.68407		176850001	176950000	2.07439		115750001	115850000	1.86294		266250001	266350000	1.53696		77000001	77100000	1.92192
	81000001	81100000	1.36534		110600001	110700000	1.67882		57200001	57300000	2.07311		220550001	220650000	1.86143		230750001	230850000	1.53097		103950001	104050000	1.91729
	84450001	84550000	1.36597		81100001	81200000	1.68279		119500001	119600000	2.07748		49800001	49900000	1.86285		106200001	106300000	1.53648		233000001	233100000	1.92134
	199500001	199600000	1.36836		198700001	198800000	1.68003		115400001	115500000	2.07587		119500001	119600000	1.86577		113900001	114000000	1.53229		19800001	19900000	1.92078
	28150001	28250000	1.37021		110350001	110450000	1.68459		34500001	34600000	2.07531		62700001	62800000	1.86468		37500001	37600000	1.53087		20250001	20350000	1.92069
	133200001	133300000	1.37578		34450001	34550000	1.68082		118550001	118650000	2.07758		34400001	34500000	1.86264		65750001	65850000	1.53661		98300001	98400000	1.92394
	236250001	236350000	1.37656		205500001	205600000	1.68091		164650001	164750000	2.07629		96350001	96450000	1.86608		128400001	128500000	1.52678		116050001	116150000	1.92263
	103350001	103450000	1.37666		221650001	221750000	1.68203		110250001	110350000	2.07299		114950001	115050000	1.86365		120100001	120200000	1.54477		166850001	166950000	1.92755
	107850001	107950000	1.37974		220500001	220600000	1.68431		221050001	221150000	2.07658		96250001	96350000	1.8647		118650001	118750000	1.53195		110200001	110300000	1.9275
	199400001	199500000	1.38251		110200001	110300000	1.68595		120600001	120700000	2.07856		96000001	96100000	1.86532		49600001	49700000	1.53792		109750001	109850000	1.92278
	127400001	127500000	1.38729		54100001	54200000	1.6834		275400001	275500000	2.08112		119450001	119550000	1.86769		114900001	115000000	1.5375		31200001	31300000	1.92329
	254450001	254550000	1.38736		220550001	220650000	1.68488		122300001	122400000	2.07882		1	100000	1.86394		68850001	68950000	1.54205		173500001	173600000	1.92776
	160600001	160700000	1.38798		900001	1000000	1.67936		128400001	128500000	2.07735		88650001	88750000	1.86564		246100001	246200000	1.53504		950001	1050000	1.92155
	213100001	213200000	1.38811		275150001	275250000	1.68523		230750001	230850000	2.07827		128400001	128500000	1.86526		226950001	227050000	1.54286		7250001	7350000	1.92094
	32550001	32650000	1.38839		268150001	268250000	1.68706		128350001	128450000	2.07763		115650001	115750000	1.86543		114800001	114900000	1.53317		192900001	193000000	1.92697
	143600001	143700000	1.38927		192800001	192900000	1.68376		96300001	96400000	2.08068		119900001	120000000	1.86843		114700001	114800000	1.54042		199000001	199100000	1.92324
	204150001	204250000	1.38935		160100001	160200000	1.68556		106200001	106300000	2.08019		230750001	230850000	1.86639		115750001	115850000	1.5392		148500001	148600000	1.9245
	1250001	1350000	1.38944		204550001	204650000	1.68124		54150001	54250000	2.07905		63050001	63150000	1.86715		84750001	84850000	1.53378		37150001	37250000	1.92726
	269400001	269500000	1.39105		233050001	233150000	1.68625		51200001	51300000	2.07726		164650001	164750000	1.86688		117100001	117200000	1.54192		182750001	182850000	1.92503
	128900001	129000000	1.3954		248200001	248300000	1.68126		240250001	240350000	2.0809		300001	400000	1.86761		50700001	50800000	1.54101		36500001	36600000	1.92447
	234750001	234850000	1.40071		118500001	118600000	1.68381		242800001	242900000	2.08067		121050001	121150000	1.86683		246050001	246150000	1.53757		234100001	234200000	1.92657
	232800001	232900000	1.40102		192850001	192950000	1.68489		130050001	130150000	2.08071		262350001	262450000	1.86624		96250001	96350000	1.53814		148150001	148250000	1.9263
	70000001	70100000	1.4051		125600001	125700000	1.68639		114700001	114800000	2.08325		54200001	54300000	1.86813		65850001	65950000	1.54356		256300001	256400000	1.92744
	247700001	247800000	1.40595		111900001	112000000	1.6828		36900001	37000000	2.08262		269350001	269450000	1.86824		114850001	114950000	1.54082		38350001	38450000	1.92754
	68550001	68650000	1.40774		223050001	223150000	1.6884		113350001	113450000	2.08347		119750001	119850000	1.87084		231000001	231100000	1.53637		197650001	197750000	1.92822
	198200001	198300000	1.41205		247250001	247350000	1.68704		96150001	96250000	2.08419		54250001	54350000	1.86943		144000001	144100000	1.53643		7300001	7400000	1.92277
	70650001	70750000	1.41428		143750001	143850000	1.68724		246100001	246200000	2.0841		110300001	110400000	1.86785		115400001	115500000	1.54231		268200001	268300000	1.93053
	88050001	88150000	1.41459		273550001	273650000	1.68947		239200001	239300000	2.084		50700001	50800000	1.87037		114100001	114200000	1.5443		80550001	80650000	1.93227
	186250001	186350000	1.41672		184900001	185000000	1.68337		148700001	148800000	2.08646		119650001	119750000	1.87087		118500001	118600000	1.54864		33150001	33250000	1.92836
	107900001	108000000	1.41753		65500001	65600000	1.68719		5200001	5300000	2.08573		231050001	231150000	1.86994		252000001	252100000	1.5448		32400001	32500000	1.93029
	54650001	54750000	1.41871		183150001	183250000	1.68615		96200001	96300000	2.08708		275100001	275200000	1.86991		195700001	195800000	1.54212		183050001	183150000	1.92557
	19450001	19550000	1.42054		148150001	148250000	1.68609		119650001	119750000	2.08783		247250001	247350000	1.87033		176850001	176950000	1.55058		86050001	86150000	1.93205
	94850001	94950000	1.42186		130850001	130950000	1.68864		62700001	62800000	2.08845		233050001	233150000	1.87121		113300001	113400000	1.54414		103150001	103250000	1.92858
	4500001	4600000	1.4229		247300001	247400000	1.69009		234800001	234900000	2.08867		34500001	34600000	1.87148		239150001	239250000	1.53692		21250001	21350000	1.93103
	123550001	123650000	1.42326		10050001	10150000	1.68542		52650001	52750000	2.08844		251000001	251100000	1.87368		37550001	37650000	1.53898		103200001	103300000	1.9295
	10150001	10250000	1.42478		111100001	111200000	1.68563		114950001	115050000	2.08799		116650001	116750000	1.87188		72950001	73050000	1.54504		232950001	233050000	1.93049
	92900001	93000000	1.42875		106000001	106100000	1.68754		132350001	132450000	2.08864		20600001	20700000	1.87356		54100001	54200000	1.54233		155350001	155450000	1.93156
	174450001	174550000	1.42896		162850001	162950000	1.68964		227050001	227150000	2.0897		104800001	104900000	1.87281		118600001	118700000	1.54605		4150001	4250000	1.93077
	73100001	73200000	1.43555		35000001	35100000	1.69042		96000001	96100000	2.08917		52650001	52750000	1.87283		246450001	246550000	1.53697		153100001	153200000	1.9299
	70800001	70900000	1.44046		70850001	70950000	1.68958		79100001	79200000	2.08922		226950001	227050000	1.8733		18000001	18100000	1.54244		173450001	173550000	1.93259
	44550001	44650000	1.44277		101800001	101900000	1.68871		57950001	58050000	2.08958		49650001	49750000	1.87339		124600001	124700000	1.53734		192950001	193050000	1.93276
	67900001	68000000	1.44879		195900001	196000000	1.68903		106150001	106250000	2.09017		220500001	220600000	1.8727		140200001	140300000	1.5454		106450001	106550000	1.93275
	250400001	250500000	1.45195		27050001	27150000	1.68997		224050001	224150000	2.08924		115450001	115550000	1.87413		37400001	37500000	1.54753		109500001	109600000	1.92866
	51600001	51700000	1.45384		202500001	202600000	1.68593		201450001	201550000	2.0909		106200001	106300000	1.87393		83950001	84050000	1.53517		244350001	244450000	1.92576
	3050001	3150000	1.45877		204800001	204900000	1.68405		131650001	131750000	2.08931		21200001	21300000	1.87323		242800001	242900000	1.54295		161800001	161900000	1.93061
	64550001	64650000	1.45956		26250001	26350000	1.68983		101750001	101850000	2.08991		130300001	130400000	1.87423		119500001	119600000	1.56239		148250001	148350000	1.92939
	12200001	12300000	1.45978		170750001	170850000	1.69107		161800001	161900000	2.09036		37650001	37750000	1.87418		164500001	164600000	1.55229		85950001	86050000	1.93355
	105900001	106000000	1.46203		111050001	111150000	1.68906		118500001	118600000	2.09108		275150001	275250000	1.87436		79100001	79200000	1.54566		240000001	240100000	1.93112
	202700001	202800000	1.46216		71650001	71750000	1.68821		266250001	266350000	2.09095		186250001	186350000	1.87469		49750001	49850000	1.54627		155300001	155400000	1.93212
	28200001	28300000	1.46273		197600001	197700000	1.6862		110300001	110400000	2.09012		234650001	234750000	1.87516		96150001	96250000	1.54819		222750001	222850000	1.93441
	149900001	150000000	1.47432		118800001	118900000	1.68785		98350001	98450000	2.09113		57900001	58000000	1.87509		116500001	116600000	1.53923		197600001	197700000	1.92922
	212050001	212150000	1.4786		192900001	193000000	1.69097		49600001	49700000	2.0916		110250001	110350000	1.87452		65200001	65300000	1.55254		107550001	107650000	1.93446
	29850001	29950000	1.47895		102500001	102600000	1.68895		219000001	219100000	2.09166		81100001	81200000	1.8756		114200001	114300000	1.54354		131450001	131550000	1.93651
	79650001	79750000	1.48516		192950001	193050000	1.69258		113850001	113950000	2.09217		117100001	117200000	1.87657		227200001	227300000	1.55057		75750001	75850000	1.93516
	257350001	257450000	1.4945		177000001	177100000	1.68959		176900001	177000000	2.0925		261200001	261300000	1.8765		115350001	115450000	1.55013		267650001	267750000	1.93702
	232850001	232950000	1.49605		220150001	220250000	1.6967		107000001	107100000	2.09242		116500001	116600000	1.87658		96200001	96300000	1.55072		78500001	78600000	1.93593
	225900001	226000000	1.50916		118450001	118550000	1.68444		84800001	84900000	2.09277		109150001	109250000	1.87694		106150001	106250000	1.55684		222600001	222700000	1.93684
	144450001	144550000	1.51205		105700001	105800000	1.6942		115500001	115600000	2.0931		269250001	269350000	1.87679		62750001	62850000	1.54924		34800001	34900000	1.93796
	128850001	128950000	1.51574		101700001	101800000	1.69187		20350001	20450000	2.09377		130050001	130150000	1.87736		122250001	122350000	1.54823		200350001	200450000	1.93181
	126550001	126650000	1.52424		246900001	247000000	1.69477		233050001	233150000	2.09334		114100001	114200000	1.87815		112900001	113000000	1.54828		39200001	39300000	1.93245
	50550001	50650000	1.52498		103550001	103650000	1.69077		116000001	116100000	2.09375		170700001	170800000	1.87837		54200001	54300000	1.54437		198350001	198450000	1.93522
	65500001	65600000	1.52587		160050001	160150000	1.69425		110200001	110300000	2.09343		199550001	199650000	1.87882		63400001	63500000	1.55341		1	100000	1.93847
	50650001	50750000	1.53034		198950001	199050000	1.68988		37650001	37750000	2.09405		150001	250000	1.87889		95950001	96050000	1.54733		19650001	19750000	1.93014
	254100001	254200000	1.53055		77000001	77100000	1.69418		240150001	240250000	2.09447		21250001	21350000	1.88009		119450001	119550000	1.56502		140400001	140500000	1.93136
	245500001	245600000	1.53165		26300001	26400000	1.69447		131600001	131700000	2.09471		221050001	221150000	1.8801		117400001	117500000	1.56244		184900001	185000000	1.93052
	250600001	250700000	1.54109		40100001	40200000	1.69356		1000001	1100000	2.0952		1000001	1100000	1.88072		148700001	148800000	1.55122		7000001	7100000	1.93606
	23600001	23700000	1.54183		265550001	265650000	1.69419		118600001	118700000	2.09565		154100001	154200000	1.88107		237300001	237400000	1.55599		231500001	231600000	1.93568
	93450001	93550000	1.54797		161550001	161650000	1.6954		246050001	246150000	2.09623		176850001	176950000	1.88093		112850001	112950000	1.5518		51250001	51350000	1.93949
	63650001	63750000	1.54873		105650001	105750000	1.6948		164450001	164550000	2.09666		110200001	110300000	1.88165		120750001	120850000	1.55029		250200001	250300000	1.93465
	147750001	147850000	1.5591		117750001	117850000	1.69289		259750001	259850000	2.09675		200000001	200100000	1.88137		218500001	218600000	1.54654		29950001	30050000	1.93694
	125750001	125850000	1.57542		950001	1050000	1.68836		113400001	113500000	2.09674		271500001	271600000	1.88183		113450001	113550000	1.55167		275350001	275450000	1.93086
	172600001	172700000	1.58285		260650001	260750000	1.69148		104800001	104900000	2.09699		115400001	115500000	1.88181		96100001	96200000	1.54735		222550001	222650000	1.94103
	22600001	22700000	1.58718		101100001	101200000	1.69604		37700001	37800000	2.09732		89000001	89100000	1.88249		96050001	96150000	1.54803		171700001	171800000	1.93846
	86350001	86450000	1.59067		148250001	148350000	1.69141		233200001	233300000	2.09753		115700001	115800000	1.88363		95350001	95450000	1.55177		222800001	222900000	1.94042
	202650001	202750000	1.6018		201250001	201350000	1.69182		34450001	34550000	2.09755		96200001	96300000	1.88324		114950001	115050000	1.5476		110000001	110100000	1.93644
	3350001	3450000	1.6145		220200001	220300000	1.70105		57900001	58000000	2.09761		34950001	35050000	1.88397		224050001	224150000	1.54738		55850001	55950000	1.94089
	64400001	64500000	1.61557		183100001	183200000	1.6903		37750001	37850000	2.09766		81150001	81250000	1.88486		208950001	209050000	1.54956		171950001	172050000	1.93885
	200850001	200950000	1.61672		221750001	221850000	1.70214		104750001	104850000	2.09794		152800001	152900000	1.88493		121050001	121150000	1.54769		274350001	274450000	1.9406
	231750001	231850000	1.62354		39200001	39300000	1.69399		267150001	267250000	2.09803		34350001	34450000	1.88494		133200001	133300000	1.5447		188450001	188550000	1.93418
	127350001	127450000	1.64045		143800001	143900000	1.69783		155750001	155850000	2.09836		266250001	266350000	1.88447		87300001	87400000	1.55271		273550001	273650000	1.94037
	22650001	22750000	1.64475		101000001	101100000	1.69716		130250001	130350000	2.09857		144000001	144100000	1.88545		20650001	20750000	1.56895		162300001	162400000	1.93855
	26200001	26300000	1.64863		265600001	265700000	1.69495		271500001	271600000	2.09884		119950001	120050000	1.88397		116650001	116750000	1.54977		238500001	238600000	1.93483
	104900001	105000000	1.65577		263000001	263100000	1.70145		119450001	119550000	2.0983		20500001	20600000	1.88403		84250001	84350000	1.5498		21200001	21300000	1.94132
	29200001	29300000	1.66266		206200001	206300000	1.69655		72950001	73050000	2.09877		233200001	233300000	1.8868		199550001	199650000	1.57129		1150001	1250000	1.9416
	92050001	92150000	1.67286		200350001	200450000	1.69412		1	100000	2.09927		117400001	117500000	1.88556		156800001	156900000	1.54973		233050001	233150000	1.93856
	88100001	88200000	1.67744		107500001	107600000	1.70202		84300001	84400000	2.09909		71050001	71150000	1.88682		241100001	241200000	1.55034		25650001	25750000	1.93564
	47250001	47350000	1.68592		160150001	160250000	1.69674		143950001	144050000	2.09912		57950001	58050000	1.88676		271500001	271600000	1.54742		40050001	40150000	1.93702
	92550001	92650000	1.69578		6950001	7050000	1.69907		63450001	63550000	2.09908		239450001	239550000	1.8875		115000001	115100000	1.55068		106500001	106600000	1.93848
	92850001	92950000	1.70344		221800001	221900000	1.70011		95950001	96050000	2.09948		116600001	116700000	1.88805		49050001	49150000	1.55446		173050001	173150000	1.9425
	29300001	29400000	1.73352		201350001	201450000	1.68558		54100001	54200000	2.09944		270400001	270500000	1.88801		37450001	37550000	1.55572		72850001	72950000	1.93578
	195800001	195900000	1.73978		115600001	115700000	1.69806		220550001	220650000	2.09966		164450001	164550000	1.88691		240800001	240900000	1.55067		49850001	49950000	1.93607
	123950001	124050000	1.75467		25250001	25350000	1.69251		121100001	121200000	2.09986		130100001	130200000	1.88842		239450001	239550000	1.55104		250150001	250250000	1.93555
	71200001	71300000	1.76119		128850001	128950000	1.69452		49750001	49850000	2.10056		95950001	96050000	1.88848		220350001	220450000	1.55231		197800001	197900000	1.93532
	165800001	165900000	1.7615		50000001	50100000	1.69613		51250001	51350000	2.10184		118450001	118550000	1.88792		37650001	37750000	1.55375		36550001	36650000	1.93838
	268850001	268950000	1.7671		91250001	91350000	1.69084		250001	350000	2.101		72900001	73000000	1.88895		74450001	74550000	1.55431		19550001	19650000	1.9372
	225650001	225750000	1.78379		49800001	49900000	1.69775		19850001	19950000	2.10157		105850001	105950000	1.89074		96400001	96500000	1.56275		238550001	238650000	1.93648
	86500001	86600000	1.7861		205050001	205150000	1.69801		234550001	234650000	2.10143		96050001	96150000	1.89013		54250001	54350000	1.55662		131500001	131600000	1.94497
	172550001	172650000	1.79918		245700001	245800000	1.70074		116500001	116600000	2.10236		36850001	36950000	1.89105		43400001	43500000	1.55767		39250001	39350000	1.94017
	55250001	55350000	1.80088		32350001	32450000	1.6968		72900001	73000000	2.1021		68850001	68950000	1.88996		201450001	201550000	1.56963		268150001	268250000	1.9436
	48300001	48400000	1.80557		67850001	67950000	1.69984		121950001	122050000	2.10333		122250001	122350000	1.89129		115050001	115150000	1.55423		72750001	72850000	1.94077
	102750001	102850000	1.81259		184850001	184950000	1.69351		37050001	37150000	2.10372		121300001	121400000	1.8914		57250001	57350000	1.55309		69800001	69900000	1.93468
	104850001	104950000	1.82735		115650001	115750000	1.70199		21200001	21300000	2.10387		40150001	40250000	1.8924		120650001	120750000	1.55945		73800001	73900000	1.94186
	3300001	3400000	1.85453		91150001	91250000	1.69709		155700001	155800000	2.10364		230700001	230800000	1.8922		113250001	113350000	1.56064		192800001	192900000	1.93948
	54700001	54800000	1.87542		186200001	186300000	1.69601		246000001	246100000	2.10313		166400001	166500000	1.89391		268400001	268500000	1.56008		91150001	91250000	1.93891
	46250001	46350000	1.9278		200300001	200400000	1.69919		86000001	86100000	2.10479		86650001	86750000	1.89278		220600001	220700000	1.55943		182800001	182900000	1.9382
	146750001	146850000	1.93511		850001	950000	1.69522		274900001	275000000	2.10466		233300001	233400000	1.89247		37600001	37700000	1.55566		91250001	91350000	1.9341
	50600001	50700000	1.95177		222250001	222350000	1.70275		38950001	39050000	2.104		117300001	117400000	1.8917		63050001	63150000	1.56193		118650001	118750000	1.94428
	212900001	213000000	1.97218		108300001	108400000	1.69828		198350001	198450000	2.10478		37700001	37800000	1.89342		200000001	200100000	1.561		117500001	117600000	1.93712
	63050001	63150000	1.98418		152800001	152900000	1.70566		233300001	233400000	2.10409		120550001	120650000	1.89327		252700001	252800000	1.55503		1100001	1200000	1.94286
	217800001	217900000	2.11768		184800001	184900000	1.6956		117100001	117200000	2.1041		96150001	96250000	1.89374		104800001	104900000	1.56229		101050001	101150000	1.94263
	165750001	165850000	2.23319		159500001	159600000	1.703		113300001	113400000	2.10459		240800001	240900000	1.89525		231050001	231150000	1.55671		166800001	166900000	1.94925
	184050001	184150000	2.39065		119350001	119450000	1.69331		54500001	54600000	2.10512		117050001	117150000	1.89443		117050001	117150000	1.55969		148450001	148550000	1.93704
	81900001	82000000	2.49176		127550001	127650000	1.69974		117400001	117500000	2.10445		186200001	186300000	1.894		220650001	220750000	1.5593		267250001	267350000	1.94037
	225600001	225700000	2.80529		100000001	100100000	1.69961		170700001	170800000	2.10646		120100001	120200000	1.89287		234550001	234650000	1.56464		38100001	38200000	1.94238
	124900001	125000000	3.72096		234500001	234600000	1.6976		37550001	37650000	2.10625		221650001	221750000	1.89644		54150001	54250000	1.55603		5200001	5300000	1.9472
	144550001	144650000	3.77509		155350001	155450000	1.70204		51400001	51500000	2.10618		221000001	221100000	1.8971		87350001	87450000	1.55627		107500001	107600000	1.94755
2	53550001	53650000	1.23212		75750001	75850000	1.7037		195650001	195750000	2.10681		106150001	106250000	1.89417		115700001	115800000	1.5553		213150001	213250000	1.93951
	52600001	52700000	1.23218		165050001	165150000	1.70373		37400001	37500000	2.1062		140200001	140300000	1.8955		118050001	118150000	1.5764		39150001	39250000	1.93966
	51600001	51700000	1.23317		223000001	223100000	1.70126		36550001	36650000	2.1068		246100001	246200000	1.89618		116850001	116950000	1.56886		256350001	256450000	1.94385
	52050001	52150000	1.23381		126500001	126600000	1.70384		221100001	221200000	2.1081		101750001	101850000	1.89752		176900001	177000000	1.56418		91300001	91400000	1.93526
	52900001	53000000	1.23405		143150001	143250000	1.70159		218950001	219050000	2.10867		116550001	116650000	1.89829		79700001	79800000	1.56174		57950001	58050000	1.94165
	52650001	52750000	1.23415		123400001	123500000	1.697		37500001	37600000	2.10844		54050001	54150000	1.89848		117750001	117850000	1.5636		185900001	186000000	1.94203
	52000001	52100000	1.2344		146100001	146200000	1.70613		201400001	201500000	2.10622		133200001	133300000	1.89865		233300001	233400000	1.56471		72800001	72900000	1.94236
	52100001	52200000	1.23609		41200001	41300000	1.70651		89000001	89100000	2.10755		87350001	87450000	1.89801		165450001	165550000	1.55747		197700001	197800000	1.94444
	51800001	51900000	1.23755		270450001	270550000	1.70458		6400001	6500000	2.1101		37050001	37150000	1.8991		58050001	58150000	1.56052		219700001	219800000	1.94865
	51750001	51850000	1.2387		19550001	19650000	1.69896		164550001	164650000	2.10933		118800001	118900000	1.89711		130050001	130150000	1.55189		222850001	222950000	1.9484
	51850001	51950000	1.23908		130800001	130900000	1.70147		155350001	155450000	2.11076		247200001	247300000	1.89836		226900001	227000000	1.56919		19700001	19800000	1.93656
	52250001	52350000	1.24019		268200001	268300000	1.70481		262350001	262450000	2.11157		126550001	126650000	1.89958		89000001	89100000	1.56723		234500001	234600000	1.9417
	53400001	53500000	1.24056		73150001	73250000	1.69995		51150001	51250000	2.11209		65150001	65250000	1.89894		66150001	66250000	1.56033		70850001	70950000	1.94523
	53600001	53700000	1.24186		91300001	91400000	1.69366		45900001	46000000	2.11193		51250001	51350000	1.90182		37700001	37800000	1.56229		201400001	201500000	1.93446
	52300001	52400000	1.24248		256450001	256550000	1.70777		220500001	220600000	2.11176		119400001	119500000	1.89619		96450001	96550000	1.56419		162250001	162350000	1.94611
	51650001	51750000	1.2425		268100001	268200000	1.7095		252000001	252100000	2.10994		239150001	239250000	1.90028		49450001	49550000	1.56321		107200001	107300000	1.94607
	53350001	53450000	1.24305		70950001	71050000	1.70205		124600001	124700000	2.1113		246900001	247000000	1.90188		221100001	221200000	1.55736		51000001	51100000	1.9441
	53700001	53800000	1.24328		171500001	171600000	1.7008		120750001	120850000	2.11056		246450001	246550000	1.90062		221350001	221450000	1.55555		78450001	78550000	1.94767
	54600001	54700000	1.24371		72850001	72950000	1.69982		240000001	240100000	2.11101		54300001	54400000	1.89923		114250001	114350000	1.56149		80750001	80850000	1.94689
	53650001	53750000	1.24464		268650001	268750000	1.70488		122000001	122100000	2.1118		165050001	165150000	1.90202		190850001	190950000	1.56294		250950001	251050000	1.93904
	52950001	53050000	1.2456		146150001	146250000	1.70714		221300001	221400000	2.11168		164600001	164700000	1.90097		104750001	104850000	1.56335		131800001	131900000	1.94836
	53500001	53600000	1.24715		198200001	198300000	1.70276		121900001	122000000	2.11118		246950001	247050000	1.90204		56350001	56450000	1.56522		67150001	67250000	1.94655
	53150001	53250000	1.24816		161500001	161600000	1.70662		54300001	54400000	2.11091		183150001	183250000	1.90049		100001	200000	1.56549		111950001	112050000	1.94231
	51700001	51800000	1.2482		111150001	111250000	1.69653		122900001	123000000	2.1117		91250001	91350000	1.89794		116900001	117000000	1.57181		189700001	189800000	1.94267
	52850001	52950000	1.24938		124250001	124350000	1.7058		115350001	115450000	2.11094		65900001	66000000	1.90173		97300001	97400000	1.55605		234400001	234500000	1.94661
	52200001	52300000	1.25374		255200001	255300000	1.70374		166350001	166450000	2.11422		265550001	265650000	1.90197		114150001	114250000	1.56211		110350001	110450000	1.95246
	52150001	52250000	1.25413		273500001	273600000	1.70847		70900001	71000000	2.11319		112350001	112450000	1.90098		156750001	156850000	1.55681		110900001	111000000	1.9422
	53100001	53200000	1.25475		51250001	51350000	1.71018		49850001	49950000	2.11164		113850001	113950000	1.90074		121100001	121200000	1.56344		73850001	73950000	1.94742
	53450001	53550000	1.25957		107550001	107650000	1.70705		113900001	114000000	2.11217		35000001	35100000	1.90315		63550001	63650000	1.56675		91200001	91300000	1.94199
	53050001	53150000	1.25994		49850001	49950000	1.70079		19200001	19300000	2.11196		208900001	209000000	1.90248		97000001	97100000	1.56554		241100001	241200000	1.95135
	53750001	53850000	1.26031		103100001	103200000	1.70345		99900001	100000000	2.11197		195900001	196000000	1.90239		51450001	51550000	1.56214		233600001	233700000	1.94797
	52450001	52550000	1.2624		221600001	221700000	1.70718		195700001	195800000	2.11239		170750001	170850000	1.90324		27500001	27600000	1.56659		173950001	174050000	1.94774
	54000001	54100000	1.26392		39250001	39350000	1.70432		88600001	88700000	2.11388		200001	300000	1.89999		251950001	252050000	1.56643		264300001	264400000	1.94934
	104150001	104250000	1.26633		205550001	205650000	1.7077		114650001	114750000	2.1121		221150001	221250000	1.90353		118900001	119000000	1.56497		185050001	185150000	1.94263
	52700001	52800000	1.26661		3350001	3450000	1.71258		117050001	117150000	2.11289		115500001	115600000	1.90045		84800001	84900000	1.56419		264350001	264450000	1.95051
	82100001	82200000	1.27024		57700001	57800000	1.69966		166400001	166500000	2.11505		253050001	253150000	1.901		199950001	200050000	1.56486		34600001	34700000	1.9486
	54050001	54150000	1.27026		188500001	188600000	1.7046		91250001	91350000	2.11133		110350001	110450000	1.90653		84300001	84400000	1.56015		132500001	132600000	1.95103
	54450001	54550000	1.27051		241000001	241100000	1.70926		116450001	116550000	2.11426		105900001	106000000	1.90577		221300001	221400000	1.56045		101100001	101200000	1.94989
	53850001	53950000	1.27058		141900001	142000000	1.70987		36500001	36600000	2.1126		108350001	108450000	1.90302		122650001	122750000	1.56451		111800001	111900000	1.94439
	53800001	53900000	1.27125		117700001	117800000	1.70509		234900001	235000000	2.11405		201450001	201550000	1.89898		188050001	188150000	1.56646		120250001	120350000	1.94389
	53000001	53100000	1.27431		246950001	247050000	1.70808		67150001	67250000	2.11461		221200001	221300000	1.90541		164650001	164750000	1.5649		221600001	221700000	1.95065
	54400001	54500000	1.27447		57900001	58000000	1.70454		225450001	225550000	2.11466		122450001	122550000	1.90371		118700001	118800000	1.55578		242700001	242800000	1.95159
	51950001	52050000	1.27524		115800001	115900000	1.69898		54450001	54550000	2.11522		220450001	220550000	1.90562		258500001	258600000	1.55755		19750001	19850000	1.94263
	52800001	52900000	1.277		177050001	177150000	1.7033		21250001	21350000	2.11576		89050001	89150000	1.90311		20250001	20350000	1.57125		77100001	77200000	1.94995
	54800001	54900000	1.28096		119100001	119200000	1.70429		116400001	116500000	2.11538		204600001	204700000	1.90432		105600001	105700000	1.56493		131600001	131700000	1.95427
	55300001	55400000	1.28145		254400001	254500000	1.71141		199550001	199650000	2.111		247300001	247400000	1.90554		240300001	240400000	1.56476		166900001	167000000	1.95513
	52500001	52600000	1.28394		246850001	246950000	1.70992		101800001	101900000	2.11593		50001	150000	1.90416		130350001	130450000	1.55941		229750001	229850000	1.94876
	159650001	159750000	1.28477		193000001	193100000	1.70619		239400001	239500000	2.11562		120800001	120900000	1.90379		113800001	113900000	1.56446		267600001	267700000	1.95221
	52550001	52650000	1.28597		27250001	27350000	1.69967		144050001	144150000	2.11548		241000001	241100000	1.90661		241250001	241350000	1.5575		40100001	40200000	1.94907
	74250001	74350000	1.2867		261150001	261250000	1.70371		102250001	102350000	2.11723		120300001	120400000	1.89948		133150001	133250000	1.55983		221650001	221750000	1.94971
	52750001	52850000	1.28684		254350001	254450000	1.70764		96250001	96350000	2.11494		183100001	183200000	1.90267		37750001	37850000	1.56514		173900001	174000000	1.94849
	54950001	55050000	1.288		51600001	51700000	1.70488		63100001	63200000	2.11266		27050001	27150000	1.90598		84700001	84800000	1.56163		25550001	25650000	1.94592
	54650001	54750000	1.2881		77050001	77150000	1.70549		116850001	116950000	2.11351		243500001	243600000	1.90566		245400001	245500000	1.56874		80600001	80700000	1.9534
	182800001	182900000	1.28865		149900001	150000000	1.71476		19800001	19900000	2.11593		100001	200000	1.90366		120700001	120800000	1.56854		161750001	161850000	1.95099
	53300001	53400000	1.28937		192750001	192850000	1.7075		262400001	262500000	2.11975		153800001	153900000	1.90414		240100001	240200000	1.56533		267100001	267200000	1.94932
	54750001	54850000	1.29098		132200001	132300000	1.71091		115050001	115150000	2.11735		79700001	79800000	1.90438		300001	400000	1.57103		111200001	111300000	1.94139
	159600001	159700000	1.29406		34400001	34500000	1.71039		106400001	106500000	2.11886		86000001	86100000	1.90993		144050001	144150000	1.56547		139250001	139350000	1.95479
	74200001	74300000	1.29424		155400001	155500000	1.70853		242850001	242950000	2.11895		70800001	70900000	1.90692		83900001	84000000	1.56296	2	90800001	90900000	1.78746
	56150001	56250000	1.29472	2	90850001	90950000	1.46662		56300001	56400000	2.11783		245400001	245500000	1.90426		230700001	230800000	1.56546		89150001	89250000	1.7436
	106250001	106350000	1.29541		90800001	90900000	1.51479		106450001	106550000	2.11967		66050001	66150000	1.90551		250300001	250400000	1.57218		90850001	90950000	1.81065
	82050001	82150000	1.29578		89150001	89250000	1.5078		253100001	253200000	2.11814		116450001	116550000	1.90703		255600001	255700000	1.56783		89100001	89200000	1.76281
	55000001	55100000	1.29739		89100001	89200000	1.51632		121300001	121400000	2.11739		271550001	271650000	1.90844		274900001	275000000	1.56116		101750001	101850000	1.77084
	145050001	145150000	1.29767		111700001	111800000	1.55651		164600001	164700000	2.11922		240250001	240350000	1.90491		122400001	122500000	1.56549		101700001	101800000	1.77996
	182850001	182950000	1.29784		101750001	101850000	1.52718		245950001	246050000	2.11764		88150001	88250000	1.90777		234900001	235000000	1.56626		111700001	111800000	1.8104
	51900001	52000000	1.29896		101700001	101800000	1.53002		37600001	37700000	2.11924		123400001	123500000	1.90573		74500001	74600000	1.56796		89200001	89300000	1.80182
	54100001	54200000	1.29922		21450001	21550000	1.5629		51000001	51100000	2.1191		175400001	175500000	1.90732		38950001	39050000	1.56868		104900001	105000000	1.8231
[truncated: 2,170 more rows]

## Sheet: Supp. Data 6
Supplementary Data 6. Functional annotation of common regions associated with 4 breeds in 6 comparisons based on the top 5% Fst and top 5% ln(π ratio)ln(2) values.
[truncated: 2,306 more rows]

[truncated: 7 more sheets: Supp. Data 7, Supp. Data 8, Supp. Data 9, Supp. Data 10, Supp. Data 11, Supp. Data 12, Supp. Data 13]
